# Supplementary material for: A 39-Amino-Acid C-Terminal Truncation of GDV1 Disrupts Sexual Commitment in Plasmodium falciparum
Source: mSphere. 2021 May 19;6(3):e01093-20. doi: 10.1128/mSphere.01093-20 (PMC8265674; doi:10.1128/mSphere.01093-20)
Supplement: TABLE S1 [file msphere.01093-20-st001.xlsx]

## Sheet: RNAseq Results
Gene	Protein	Normalized read counts						3D7/ C3 induced/ uninduced		3D7/ F12 induced/ uninduced
ID	Name	3D7_ui	3D7_i	F12_ui	F12_i	C3_ui	C3_i	[log2]	adjusted p-value	log[2]	adjusted p-value
PF3D7_0600400	erythrocyte membrane protein 1, PfEMP1 (VAR)	12.8029	13.0301	0.642998	0	0	0	-8.72021	0.0759752	-5.52745	0.0395984
PF3D7_0833400	rifin (RIF)	4.09693	3.33269	0	0	0	0	-7.89524	0.232163	-7.85762	0.234203
PF3D7_1247800	dipeptidyl aminopeptidase 2 (DPAP2)	11.5014	6.51505	0.755748	0	0.747246	0	-7.61183	0.343419	-2.91438	0.99988
PF3D7_1335000	MSP7-like protein (MSRP1)	4.58437	5.83221	0	0	0.673673	0	-7.52751	0.375762	-7.48414	0.407953
PF3D7_0816800	meiotic recombination protein DMC1, putative (DMC1)	3.83381	2.17168	0.642998	0.639734	0	0	-7.30996	0.433785	-3.10983	0.99988
PF3D7_0301100	Plasmodium exported protein (hyp13), unknown function	1.53352	3.87269	0	0	0	0	-7.27429	0.398574	-7.23341	0.41877
PF3D7_0937200	lysophospholipase, putative	23.7696	33.3269	0	0	0	0	-7.01346	0.000641179	-5.92625	3.71438e-05
PF3D7_1467000	conserved Plasmodium membrane protein, unknown function	1.53352	2.49952	0.911943	0.801987	1.34735	0	-6.94766	0.563973	-1.75844	0.99988
PF3D7_0221000	Plasmodium exported protein, unknown function	1.83375	3.33269	0	0	0	0	-6.82376	0.641299	-3.56457	0.99988
PF3D7_0115000	surface-associated interspersed protein 1.3 (SURFIN 1.3) (SURF1.3)	3.0727	2.49952	0	0	0	0	-6.80985	0.653651	-6.76745	0.689703
PF3D7_1403200	conserved Plasmodium protein, unknown function	2.04847	1.66634	0	0	0	0	-6.80474	0.660959	-6.76662	0.696839
PF3D7_1204400	conserved Plasmodium membrane protein, unknown function	1.83375	2.17168	0	0	0	0	-6.68138	0.751163	-6.64278	0.777766
PF3D7_0937000	Plasmodium exported protein (PHISTb), unknown function	23.0028	34.1601	0	0.801987	0	0	-6.52782	1.8358e-06	-5.87097	1.9748e-07
PF3D7_0630000	CPW-WPC family protein	0.916874	2.17168	0	0	0	0	-6.4741	0.873539	-3.23758	0.99988
PF3D7_0402600	stevor	1.53352	1.44779	0.911943	0	0	0	-6.37086	0.999756	-3.1322	0.99988
PF3D7_1008600	zinc finger C-x8-C-x5-C-x3-H type, putative	0.512117	1.93634	0	0	0	0	-6.35829	0.949287	-6.3172	0.956413
PF3D7_1372700	rifin (RIF)	0.512117	1.44779	0	0	0	0	-6.25057	0.999756	-6.20971	0.99988
PF3D7_0929600	G2 protein, putative	3.06704	1.44779	0	0	0	0	-6.22416	0.999756	-2.98438	0.99988
PF3D7_0525900	NIMA related kinase 2 (NEK2)	0.766761	0.833172	0	0	0	0	-6.22093	0.999756	-6.18467	0.99988
PF3D7_1367200	conserved Plasmodium protein, unknown function	0.766761	0.723895	0	0	0	0	-6.19877	0.999756	-2.92585	0.99988
PF3D7_0425700	rifin (RIF)	2.30028	0.833172	0	0	0	0	-6.08728	0.999756	-2.95414	0.99988
PF3D7_1117400	conserved Plasmodium protein, unknown function	1.02423	0.833172	0	1.9192	0.775615	0	-6.08728	0.999756	-0.0863435	0.99988
PF3D7_0414500	RNA-binding protein, putative	6.90085	6.51505	0	0	0	0	-6.07581	0.0222253	-4.96246	0.0142017
PF3D7_0100600	rifin (RIF)	0	1.2909	0	0	0	0	-6.06333	0.999756	-6.023	0.99988
PF3D7_0917300	conserved Plasmodium membrane protein, unknown function	2.04847	0.833172	0	0.639734	0	0	-6.05729	0.999756	-1.88695	0.99988
PF3D7_1479200	Plasmodium exported protein (PHISTa), unknown function	1.83375	0.833172	0	0	0	0	-6.01855	0.999756	-5.97556	0.99988
PF3D7_1477700	Plasmodium exported protein (PHISTa), unknown function (Pfg14-748)	97.3787	144.779	0.642998	1.9192	0	2.97504	-5.88736	1.91384e-24	-5.79471	2.99457e-24
PF3D7_0411700	conserved Plasmodium protein, unknown function	0.766761	1.44779	0	0	0	0	-5.73143	0.999756	-5.6916	0.99988
PF3D7_1477300	Plasmodium exported protein (PHIST), unknown function (Pfg14-744)	302.104	480.74	2.57199	8.31654	1.34735	9.01979	-5.68451	8.02904e-05	-5.56211	4.07375e-15
PF3D7_0936700	lysophospholipase, putative	0.916874	1.44779	0	0	0	0	-5.56492	0.999756	-2.31498	0.99988
PF3D7_1372100	Plasmodium exported protein (PHISTb), unknown function (GEXP04)	102.746	206.627	0.911943	3.19867	1.49449	3.86563	-5.53045	6.53426e-08	-4.92578	1.38944e-06
PF3D7_0900500	rifin (RIF)	0	1.66634	0	0	0	0	-5.48915	0.999756	-5.45104	0.99988
PF3D7_0937100	Plasmodium exported protein, unknown function	9.9679	11.6644	0	0	0	0	-5.47861	0.0596162	-4.35197	0.0455741
PF3D7_0401900	acyl-CoA synthetase (ACS6)	0.916874	0.833172	0	0	0	0	-5.45453	0.999756	-2.33267	0.99988
PF3D7_1300800	erythrocyte membrane protein 1-like (VAR-like)	2.30028	0.833172	0	0	0	0	-5.45453	0.999756	-5.41571	0.99988
PF3D7_1019200	conserved Plasmodium protein, unknown function	0.916874	1.44779	0	0	0.747246	0	-5.41571	0.999756	-2.12958	0.99988
PF3D7_1014200	male gamete fusion factor HAP2, putative (HAP2)	1.83375	0.833172	0	0	0.673673	0	-5.41117	0.999756	-5.37431	0.99988
PF3D7_1112900	conserved Plasmodium protein, unknown function	1.53635	0.833172	0.642998	0	0	0	-5.41117	0.999756	-2.16583	0.99988
PF3D7_1137900	conserved Plasmodium protein, unknown function	1.02423	0.833172	0	0	0	0	-5.41117	0.999756	-5.37431	0.99988
PF3D7_1213500	integral membrane protein GPR180, putative	0.766761	0.723895	0.642998	0	0	0	-5.37273	0.999756	-2.12823	0.99988
PF3D7_1449000	gamete egress and sporozoite traversal protein, putative (GEST)	1.02423	0	0	0	0	0	-5.32336	0.999756	-2.07805	0.99988
PF3D7_1477400	Plasmodium exported protein (PHIST), unknown function	213.926	351.599	1.82389	7.67681	2.69469	10.9526	-5.27444	0.000184251	-4.57315	0.00545472
PF3D7_1327900	conserved Plasmodium protein, unknown function	0.512117	0.833172	0	0	0	0	-5.16118	0.999756	-5.12163	0.99988
PF3D7_1475500	LCCL domain-containing protein (CCp1)	13.0349	10.1345	0.755748	2.40596	0.775615	0.595008	-5.12089	0.00492196	-3.05281	0.0341005
PF3D7_1147100	dynein light chain, putative	0.916874	1.2909	0	0	0	0	-5.11481	0.999756	-5.07441	0.99988
PF3D7_1215800	conserved Plasmodium protein, unknown function	0	1.2909	0	0	0	0	-5.11481	0.999756	-5.07441	0.99988
PF3D7_1479700	rifin (RIF)	0	0.833172	0	0	0	0	-5.10946	0.999756	-5.07229	0.99988
PF3D7_0620900	tRNA Leucine	0.766761	0.723895	0	0.639734	0	0	-5.06216	0.999756	-0.875133	0.99988
PF3D7_1041200	rifin (RIF)	0.512117	0.723895	0	0	0	0	-5.06216	0.999756	-1.77292	0.99988
PF3D7_0209000	6-cysteine protein (P230)	11.2666	27.508	1.82389	1.53316	2.02102	0.644271	-5.04245	0.000229692	-4.04203	0.000332327
PF3D7_0400300	rifin (RIF)	0.766761	0	0	0	0	0	-5.00205	0.999756	-4.96671	0.99988
PF3D7_0600500	rifin (RIF)	1.53352	0.723895	0	0	0	0	-4.90957	0.999756	-4.86721	0.99988
PF3D7_1147200	tubulin--tyrosine ligase, putative	9.9679	15.9257	0.642998	0	0.673673	0.595008	-4.88723	0.0156644	-8.96287	0.0644265
PF3D7_1031000	25 kDa ookinete surface antigen precursor (Pfs25)	17.6355	8.68674	0.755748	0.766578	0	0	-4.8846	0.0232914	-4.21122	0.0233065
PF3D7_1216500	male development gene 1 (MDV1)	59.9177	54.2921	2.26724	3.8384	1.49449	4.76007	-4.87617	0.00122518	-5.03632	0.0010666
PF3D7_0425400	Plasmodium exported protein (PHISTa), unknown function	0.512117	0.833172	0	0	0	0	-4.85535	0.999756	-1.54731	0.99988
PF3D7_1404300	secreted ookinete adhesive protein, putative (SOAP)	0	0.645448	0	0	0	0	-4.84914	0.999756	-1.54428	0.99988
PF3D7_1372600	rifin (RIF)	92.7781	104.98	4.50099	4.00994	6.20492	4.5099	-4.80015	2.15687e-24	-4.76074	7.96914e-25
PF3D7_0900900	stevor	0	0.723895	0	0	0	0	-4.792	0.999756	-1.68012	0.99988
PF3D7_1454800	conserved Plasmodium protein, unknown function	0	0.723895	0	0.766578	0	0	-4.792	0.999756	-0.504426	0.99988
PF3D7_1146300	conserved Plasmodium protein, unknown function	0.916874	0.645448	0	0	0	0	-4.73373	0.999756	-4.69183	0.99988
PF3D7_0205200	conserved Plasmodium protein, unknown function	0.916874	0.833172	0	1.53316	0	0	-4.727	0.999756	0.560914	0.99988
PF3D7_0801200	5.8S ribosomal RNA	0	0.833172	0	0	0	0	-4.727	0.999756	-4.68929	0.99988
PF3D7_0502300	conserved Plasmodium protein, unknown function	2.30028	0.723895	0	0	0	0	-4.66534	0.999756	-4.62653	0.99988
PF3D7_0600700	rifin (RIF)	0.916874	0.723895	0	0	0	0	-4.66534	0.999756	-4.62653	0.99988
PF3D7_1413000	conserved Plasmodium protein, unknown function	0	0.723895	0	0	0	0	-4.66534	0.999756	-4.62653	0.99988
PF3D7_1461800	conserved Plasmodium protein, unknown function	36.675	49.9487	2.57199	6.13262	2.69469	3.57005	-4.6029	7.13846e-12	-3.77553	6.91966e-10
PF3D7_0421900	conserved Plasmodium protein, unknown function	1.02423	0	0	0	0	0	-4.58762	0.999756	-4.5523	0.99988
PF3D7_1038600	Plasmodium exported protein, unknown function	49.8395	76.6518	1.82389	3.19867	2.02102	2.86224	-4.57199	0.00738227	-4.58826	7.39831e-12
PF3D7_1222600	transcription factor with AP2 domain(s) (AP2-G)	62.1077	129.142	0.911943	8.95627	0.747246	4.5099	-4.40872	2.94582e-05	-3.05088	0.111025
PF3D7_0412700	erythrocyte membrane protein 1, PfEMP1 (VAR)	205.492	149.744	6.04598	5.11787	5.97797	5.72448	-4.39415	1.97284e-07	-4.98653	4.15984e-28
PF3D7_1476500	probable protein, unknown function	95.8451	155.637	1.5115	7.03707	2.98898	3.86563	-4.31919	3.16754e-21	-3.88751	1.74089e-21
PF3D7_0912200	conserved Plasmodium membrane protein, unknown function	0	0.723895	0	0	0	0	-4.2972	0.999756	-4.25427	0.99988
PF3D7_0421700	conserved Plasmodium protein, unknown function	3.06704	3.61947	0.755748	0	0	0	-4.27721	0.693355	-7.36473	0.411382
PF3D7_0200300	erythrocyte membrane protein 1 (PfEMP1), exon 2	0	0.645448	0	0	0	0	-4.20428	0.999756	-4.16555	0.99988
PF3D7_0207300	serine repeat antigen 8 (SERA8)	0	0.645448	0	0	0	0	-4.20428	0.999756	-4.16555	0.99988
PF3D7_0324400	rifin (RIF)	0	0.645448	0	0	0.673673	0	-4.20428	0.999756	-4.16555	0.99988
PF3D7_0400500	rifin (RIF)	0	0.645448	0	0	0	0	-4.20428	0.999756	-4.16555	0.99988
PF3D7_0401000	rifin (RIF)	0	0.645448	0	0	0	0	-4.20428	0.999756	-4.16555	0.99988
PF3D7_0729800	dynein light chain, putative	0	0.645448	0	0	0.747246	0	-4.20428	0.999756	-4.16555	0.99988
PF3D7_0808500	Plasmodium RNA of unknown function RUF6-4	0	0.645448	0	0	0	0	-4.20428	0.999756	-4.16555	0.99988
PF3D7_1477800	acyl-CoA binding protein (ACBP)	0.512117	0.645448	0	0	0	0	-4.20428	0.999756	-4.16555	0.99988
PF3D7_1476600	Plasmodium exported protein, unknown function	146.451	261.616	27.3583	19.192	4.71571	11.5969	-4.20102	5.59394e-25	-2.8946	0.0177778
PF3D7_0401400	rifin (RIF)	0	0.645448	0	0	0	0	-4.11533	0.999756	-0.811287	0.99988
PF3D7_0621350	#N/A	0.916874	0.645448	0	0	0	0	-4.11533	0.999756	-4.07495	0.99988
PF3D7_0631500	exported protein family 3 (EPF3)	0	0.645448	0.755748	0	0	0	-4.11533	0.999756	-4.07495	0.99988
PF3D7_0801300	von Willebrand factor A domain-related protein (WARP)	0	0.645448	0	0	0	0	-4.11533	0.999756	-4.07495	0.99988
PF3D7_0816500	small heat shock protein HSP20, putative (HSP20)	0	0.645448	0	0	0	0	-4.11533	0.999756	-4.07495	0.99988
PF3D7_1204000	conserved Plasmodium protein, unknown function	0.766761	0.645448	0	0	0	0	-4.11533	0.999756	0.14117	0.99988
PF3D7_1254600	stevor	2.75062	4.99903	0	0	2.69469	0	-4.08193	0.862637	-2.48053	0.99988
PF3D7_0200600	rifin (RIF)	0	0	0	0	0	0	-4.0092	0.999756	-3.97219	0.99988
PF3D7_0322800	conserved Plasmodium protein, unknown function	0.916874	0	0	0.639734	0.747246	0	-4.0092	0.999756	0.161243	0.99988
PF3D7_0412900	erythrocyte membrane protein 1, PfEMP1 (VAR)	0.766761	0	0	0	0	0	-4.0092	0.999756	-3.97219	0.99988
PF3D7_0631800	rifin (RIF)	0	0	0	0	0	0	-4.0092	0.999756	-3.97219	0.99988
PF3D7_1040400	rifin (RIF)	0.512117	0	0.755748	0	0.673673	0	-4.0092	0.999756	-3.97219	0.99988
PF3D7_1300600	rifin (RIF)	0	0	0	0	0	0	-4.0092	0.999756	-0.705163	0.99988
PF3D7_1312450	#N/A	0.766761	0	0	0	0	0	-4.0092	0.999756	-3.97219	0.99988
PF3D7_1356500	conserved Plasmodium protein, unknown function	0	0	0	0	0	0	-4.0092	0.999756	-3.97219	0.99988
PF3D7_1319800	probable protein, unknown function	5.50125	5.06726	0	0	1.49449	0.595008	-3.96402	0.283672	-3.35293	0.494631
PF3D7_0425800	erythrocyte membrane protein 1, PfEMP1 (VAR)	19.169	25.8283	0.755748	1.53316	0.747246	0.95408	-3.94998	3.70498e-05	-4.31503	1.43313e-05
PF3D7_1438800	conserved Plasmodium protein, unknown function	4.58437	7.96284	0	0.766578	0.673673	0.95408	-3.88376	0.084136	-3.82725	0.0745461
PF3D7_0936500	virulence-associated protein 1 (VAP1)	13.0349	21.6625	1.286	5.36605	0	1.78503	-3.83451	0.000318315	-2.35609	0.0170812
PF3D7_0109100	LCCL domain-containing protein (CCp5)	9.9679	8.68674	1.82389	1.60397	1.49449	0.95408	-3.82529	0.0232914	-2.95385	0.0775225
PF3D7_0801400	probable protein, unknown function	1.83375	0.723895	0	0	0	0	-3.80998	0.999756	-3.7845	0.99988
PF3D7_0114000	exported protein family 1 (EPF1)	25.6058	22.4956	2.57199	3.06631	2.69469	3.22135	-3.77005	4.10376e-06	-3.69536	3.77745e-06
PF3D7_0311700	plasmepsin VI	6.41812	7.96284	0.911943	1.9192	1.49449	0.95408	-3.75298	0.038906	-2.51797	0.2356
PF3D7_0425900	rifin (RIF)	4.60057	10.1345	4.55972	5.36605	0	0	-3.74289	0.0134685	-0.984384	0.99988
PF3D7_1474000	probable protein, unknown function	19.9726	32.4937	3.85799	6.13262	2.24174	1.93281	-3.66117	1.1839e-05	-2.29748	0.00140699
PF3D7_1478000	Plasmodium exported protein (PHISTa), unknown function (GEXP17)	26.8366	39.9923	0	3.20795	1.34735	2.97504	-3.59234	5.63187e-07	-3.10139	2.57724e-06
PF3D7_1210200	zinc finger protein, putative	9.2181	10.9726	1.286	0.801987	2.24174	0.595008	-3.56968	0.196757	-3.48648	0.209688
PF3D7_1132100	conserved Plasmodium protein, unknown function	2.30028	2.49952	4.55972	1.27947	1.49449	0	-3.56942	0.999756	-1.33678	0.99988
PF3D7_0825700	conserved Plasmodium protein, unknown function	3.06704	0.833172	0	0	0.673673	0	-3.56538	0.999756	-3.41019	0.99988
PF3D7_0423700	early transcribed membrane protein 4 (ETRAMP4)	115.781	266.615	5.29023	19.192	8.08408	17.3953	-3.559	0.00848899	-3.02381	0.0149631
PF3D7_0617600	stevor	133.416	106.646	8.31323	4.47814	12.7998	8.58672	-3.53335	1.96038e-13	-4.74736	8.0117e-19
PF3D7_1010400	conserved Plasmodium protein, unknown function	0.512117	2.17168	3.64777	1.60397	1.49449	0	-3.51192	0.999756	-0.826438	0.99988
PF3D7_1401000	glycophorin binding protein (GBPH)	7.66761	11.5823	0.755748	0.766578	0.673673	0	-3.40495	0.0628231	-3.50066	0.0262147
PF3D7_0304100	inner membrane complex protein 1e, putative (IMC1e)	20.7026	8.68674	0	0.801987	0.673673	0.95408	-3.38567	0.136303	-2.5797	0.411811
PF3D7_0504500	conserved Plasmodium protein, unknown function	6.13409	5.79116	0	0.639734	0	0	-3.38301	0.500122	-3.82437	0.322493
PF3D7_1477600	surface-associated interspersed protein 14.1 (SURFIN 14.1) (SURF14.1)	36.0378	45.8245	8.20749	3.8384	5.42931	5.79844	-3.3821	2.28578e-06	-3.46187	3.02142e-07
PF3D7_0410100	tRNA Serine	0	0	0	0	0	0	-3.36223	0.999756	0.931311	0.99988
PF3D7_0413300	rifin (RIF)	0	0	0	0	0	0	-3.36223	0.999756	-3.32244	0.99988
PF3D7_0500400	rifin (RIF)	0	0	0.755748	0	0	0	-3.36223	0.999756	-0.028522	0.99988
PF3D7_0610300	unspecified product	0	0	0	0	0.673673	0	-3.36223	0.999756	-3.32244	0.99988
PF3D7_0701500	exported protein family 3 (EPF3)	0	0	0	0	0	0	-3.36223	0.999756	-3.32244	0.99988
PF3D7_0706800	tRNA Threonine	0.512117	0	0	0	0	0	-3.36223	0.999756	-3.32244	0.99988
PF3D7_0713000	rifin (RIF)	0	0	0	0	0	0	-3.36223	0.999756	-3.32244	0.99988
PF3D7_0900700	rifin (RIF)	0	0	0	0	0	0	-3.36223	0.999756	-3.32244	0.99988
PF3D7_1010500	ankyrin-repeat protein, putative	0	0	0	0	0	0	-3.36223	0.999756	-3.32244	0.99988
PF3D7_1102200	DnaJ protein, putative	0	0	0	0	0	0	-3.36223	0.999756	-3.32244	0.99988
PF3D7_1150300	rifin (RIF)	0.916874	0	0	0	0	0	-3.36223	0.999756	-3.32244	0.99988
PF3D7_1300400	rifin (RIF)	0.512117	0	0	0	0	0	-3.36223	0.999756	-3.32244	0.99988
PF3D7_1413100	conserved Plasmodium protein, unknown function	0	0	0	0	0	0	-3.36223	0.999756	-0.288685	0.99988
PF3D7_1479400	rifin (RIF)	0	0	0	0	0	0	-3.36223	0.999756	-3.32244	0.99988
PF3D7_0829600	early transcribed membrane protein 8 (ETRAMP8)	1.53635	1.66634	0	0	0	0	-3.3543	0.999756	-2.14566	0.99988
PF3D7_0909500	subpellicular microtubule protein 1, putative (SPM1)	2.75062	0.833172	1.286	1.27947	0	0	-3.31853	0.999756	-0.88155	0.99988
PF3D7_0518800	secreted ookinete protein, putative (PSOP13)	1.02423	1.44779	0	0	0	0	-3.30034	0.999756	-6.37661	0.945492
PF3D7_1302100	gamete antigen 27/25 (G27/25)	135.711	435.785	4.55972	46.0608	5.97797	26.4151	-3.28177	0.135948	-2.64074	0.152263
PF3D7_1467600	conserved Plasmodium protein, unknown function	397.949	818.175	35.5201	86.3641	31.3843	55.4073	-3.26094	0.000183606	-2.76812	0.00970948
PF3D7_0510800	WD repeat-containing protein, putative	1.83375	5.79116	0	1.53316	0.775615	0.644271	-3.23786	0.463603	-2.0741	0.99988
PF3D7_1473700	nucleoporin NUP116/NSP116, putative (NUP116)	235.396	597.384	12.217	54.427	12.7998	58.1989	-3.23253	8.02904e-05	-3.06436	0.00146007
PF3D7_0109000	photosensitized INA-labeled protein PHIL1, putative (PHIL1)	5.50125	4.16586	1.82389	1.53316	2.32685	0.95408	-3.23019	0.375762	-2.20154	0.904175
PF3D7_1217600	anaphase promoting complex subunit 10, putative	1.53352	2.49952	1.286	0.801987	0.747246	0	-3.21883	0.999756	-1.06474	0.99988
PF3D7_1479500	stevor	3.0727	5.83221	0.755748	1.27947	0.775615	0	-3.21761	0.346762	-2.93289	0.360068
PF3D7_1206100	IMP-specific 5'-nucleotidase, putative	7.33499	3.33269	0.642998	1.60397	0	0	-3.21453	0.999756	-1.53427	0.99988
PF3D7_0200200	rifin (RIF)	0	0	0	0	0	0	-3.21302	0.999756	-3.16875	0.99988
PF3D7_0201400	Plasmodium exported protein (hyp10), unknown function	0	0	0	0	0	0	-3.21302	0.999756	-3.16875	0.99988
PF3D7_0315900	conserved Plasmodium protein, unknown function	1.53352	0	0	0	0.747246	0	-3.21302	0.999756	-3.16875	0.99988
PF3D7_0413200	rifin (RIF)	0	0	0	0	0	0	-3.21302	0.999756	-3.16875	0.99988
PF3D7_0527800	tRNA Leucine	0	0	0	0	0.673673	0	-3.21302	0.999756	0.118014	0.99988
PF3D7_0722900	conserved Plasmodium protein, unknown function	0	0	0	0	0	0	-3.21302	0.999756	-0.142581	0.99988
PF3D7_0819400	perforin-like protein 4 (PLP4)	0.766761	0	0.755748	0	0	0	-3.21302	0.999756	-3.16875	0.99988
PF3D7_0833000	rifin (RIF)	0	0	0	0	0	0	-3.21302	0.999756	0.845365	0.99988
PF3D7_0924900	alpha-tubulin N-acetyltransferase, putative	0	0	0	0	0	0	-3.21302	0.999756	-3.16875	0.99988
PF3D7_0937300	rifin (RIF)	0	0	0	0	0	0	-3.21302	0.999756	-3.16875	0.99988
PF3D7_1341000	tRNA Arginine	0	0	0	0	0	0	-3.21302	0.999756	-3.16875	0.99988
PF3D7_1418500	5S ribosomal RNA	0	0	0	0	0	0	-3.21302	0.999756	-3.16875	0.99988
PF3D7_0113100	surface-associated interspersed protein 1.1 (SURFIN 1.1) (SURF1.1)	39.1048	52.4898	6.42998	6.4159	7.47246	4.5099	-3.18718	6.15085e-06	-2.85406	3.26212e-05
PF3D7_0315600	conserved Plasmodium protein, unknown function	28.3702	39.0903	2.73583	3.19867	1.49449	3.81632	-3.1597	2.91112e-05	-3.12596	1.11271e-05
PF3D7_0606400	conserved Plasmodium protein, unknown function	2.75062	0	1.92899	0.766578	0.747246	0	-3.12252	0.999756	-0.603712	0.99988
PF3D7_1430800	conserved Plasmodium protein, unknown function	7.68175	5.06726	0.642998	2.55894	0	1.90816	-3.11875	0.0788625	-2.55607	0.237397
PF3D7_1460000	biotin protein ligase, putative	7.33499	2.89558	0.642998	0.639734	0	0	-3.08501	0.999756	-3.00654	0.99988
PF3D7_1426500	ABC transporter G family member 2 (ABCG2)	13.0349	11.5823	4.50099	3.06631	1.34735	1.28854	-3.07506	0.104523	-1.9671	0.58014
PF3D7_0401300	rifin (RIF)	0	4.16586	0.642998	0	0	0	-3.04953	0.999756	-3.90983	0.904175
PF3D7_0201000	rifin (RIF)	0	0	0	0	0	0	-3.03193	0.999756	-2.9945	0.99988
PF3D7_0203500	tRNA Glutamine	0	0	0	0	0	0	-3.03193	0.999756	-2.9945	0.99988
PF3D7_0300200	rifin (RIF)	1.02423	0	0	0	0	0	-3.03193	0.999756	0.230498	0.99988
PF3D7_0300500	rifin (RIF)	0	0	0	0	0	0	-3.03193	0.999756	-2.9945	0.99988
PF3D7_0318700	trophozoite stage antigen	0.766761	0	0	0	0.747246	0	-3.03193	0.999756	-2.9945	0.99988
PF3D7_0400700	rifin (RIF)	0	0	0	0	0	0	-3.03193	0.999756	-2.9945	0.99988
PF3D7_0413100	erythrocyte membrane protein 1, PfEMP1 (VAR)	0	0	0	0	0	0	-3.03193	0.999756	0.230498	0.99988
PF3D7_0506400	conserved Plasmodium protein, unknown function	1.02423	0	0.642998	0	0	0	-3.03193	0.999756	0.289093	0.99988
PF3D7_0601300	exported protein family 1 (EPF1)	0	0	0	0	0	0	-3.03193	0.999756	-2.9945	0.99988
PF3D7_0632200	rifin (RIF)	0	0	0	0	0	0	-3.03193	0.999756	-2.9945	0.99988
PF3D7_0700400	stevor	0.766761	0	0	0	0	0	-3.03193	0.999756	-2.9945	0.99988
PF3D7_0833200	rifin (RIF)	0	0	0	0	0	0	-3.03193	0.999756	-2.9945	0.99988
PF3D7_0937700	rifin (RIF)	0	0	0	0	0	0	-3.03193	0.999756	0.02885	0.99988
PF3D7_1216600	cell traversal protein for ookinetes and sporozoites (CelTOS)	0	0	0	0	0	0	-3.03193	0.999756	-2.9945	0.99988
PF3D7_1240500	Plasmodium RNA of unknown function RUF6-5	0.512117	0	0	0	0.673673	0	-3.03193	0.999756	-2.9945	0.99988
PF3D7_1253500	Plasmodium exported protein, unknown function	0.766761	0	0	0	0	0	-3.03193	0.999756	-2.9945	0.99988
PF3D7_1255100	rifin (RIF)	0	0	0	0	0.673673	0	-3.03193	0.999756	-2.9945	0.99988
PF3D7_1350600	conserved Plasmodium protein, unknown function	2.56058	0	1.286	0	0	0	-3.03193	0.999756	0.230498	0.99988
PF3D7_1359800	ADP-ribosylation factor, putative	0.512117	0	0	0	0	0	-3.03193	0.999756	0.230498	0.99988
PF3D7_1371000	18S ribosomal RNA	0	0	0	0	0	0	-3.03193	0.999756	0.289093	0.99988
PF3D7_0601500	Plasmodium exported protein (PHISTb), unknown function	13.8017	16.6634	0.911943	1.9192	1.55123	1.90816	-3.01605	0.0149351	-2.4569	0.132183
PF3D7_1143600	conserved Plasmodium protein, unknown function	1.83375	3.87269	0.911943	1.60397	0.673673	0.595008	-3.00568	0.999756	-1.11255	0.99988
PF3D7_1461700	conserved Plasmodium protein, unknown function	10.2423	5.06726	6.04598	2.55894	4.48348	1.19002	-3.00162	0.179056	-1.94328	0.83997
PF3D7_0831100	surface-associated interspersed protein 8.1 (SURFIN 8.1) (SURF8.1)	19.9358	35.8264	2.57199	3.83289	3.73623	3.86563	-2.97431	7.51627e-05	-3.37146	5.90052e-06
PF3D7_0400400	erythrocyte membrane protein 1, PfEMP1 (VAR)	6.13409	6.45448	0.755748	0	0.747246	1.19002	-2.96055	0.449079	-3.18586	0.456374
PF3D7_1030900	28 kDa ookinete surface protein (P28)	1.02423	1.44779	0	0	0	0	-2.95733	0.999756	-6.02267	0.99988
PF3D7_0800600	Plasmodium exported protein (PHISTa), unknown function	0.766761	1.2909	0.642998	0.766578	0.673673	0	-2.94967	0.999756	-0.925819	0.99988
PF3D7_0700800	Pfmc-2TM Maurer's cleft two transmembrane protein (MC-2TM)	187.435	198.347	14.3592	12.0298	26.9009	17.1734	-2.9247	2.02964e-15	-3.87056	4.15984e-28
PF3D7_1300300	erythrocyte membrane protein 1, PfEMP1 (VAR)	12.2682	13.5544	0.911943	0.766578	0	0.95408	-2.91994	0.0557708	-3.00965	0.0435352
PF3D7_0832600	stevor	2.75062	0.833172	1.5115	0.766578	2.02102	0	-2.91922	0.999756	-1.126	0.99988
PF3D7_0615100	enoyl-acyl carrier reductase (ENR)	2.56058	6.66538	0.911943	0	0	0.95408	-2.91492	0.461598	-4.8262	0.213828
PF3D7_0422300	alpha tubulin 2	104.472	166.634	10.9433	24.3099	9.7142	12.8854	-2.9018	0.0133009	-2.54651	0.00195287
PF3D7_0621600	tRNA Serine	0.916874	1.93634	1.5115	0.639734	1.49449	0	-2.87824	0.999756	-1.7585	0.99988
PF3D7_1233200	#N/A	54.2844	44.8815	13.503	10.2357	11.2087	9.52013	-2.86266	3.34e-05	-2.66682	7.82703e-05
PF3D7_1329700	apicoplast calcium binding protein 1 (ACBP1)	6.13409	4.34337	1.82389	1.53316	0.775615	0.595008	-2.84178	0.912438	-1.35995	0.99988
PF3D7_1101700	Pfmc-2TM Maurer's cleft two transmembrane protein (MC-2TM)	6.13409	8.68674	0	0	0.673673	1.90816	-2.83608	0.239421	-5.1752	0.102324
PF3D7_1238000	COPI associated protein, putative	4.60057	1.66634	1.286	0	0.775615	0.595008	-2.80876	0.999756	-3.65625	0.99988
PF3D7_0510700	conserved Plasmodium protein, unknown function	1.02423	0.833172	0.755748	0	0.775615	0	-2.79914	0.999756	-2.77591	0.99988
PF3D7_1254300	stevor	0.916874	0.833172	0.755748	0.639734	0	0	-2.79914	0.999756	-1.70985	0.99988
PF3D7_1035600	merozoite surface protein (H101)	0.916874	0.723895	0.755748	0.801987	0	0	-2.79416	0.999756	-0.304663	0.99988
PF3D7_1149800	rifin (RIF)	7.66761	3.61947	0.911943	1.60397	2.98898	1.19002	-2.75609	0.427957	-2.39073	0.685357
PF3D7_1039700	Pfmc-2TM Maurer's cleft two transmembrane protein (MC-2TM)	3.06704	2.49952	0.755748	1.60397	0	0.595008	-2.73951	0.941006	-1.42488	0.99988
PF3D7_0606300	conserved Plasmodium protein, unknown function	2.56058	2.17168	1.286	1.53316	2.69469	0.595008	-2.73601	0.999756	-0.986866	0.99988
PF3D7_1254200	rifin (RIF)	0	2.17168	0	0	0	0	-2.73561	0.999756	-2.84552	0.99988
PF3D7_0732000	stevor	3.06704	2.17168	0.911943	0.801987	0.775615	0	-2.68913	0.999756	-2.03763	0.99988
PF3D7_1150400	erythrocyte membrane protein 1, PfEMP1 (VAR)	9.16874	7.23895	0.642998	1.27947	0.673673	1.28854	-2.68809	0.419373	-2.2729	0.741398
PF3D7_0601100	exported protein family 3 (EPF3)	0.766761	1.93634	0.755748	0.639734	0	0	-2.68613	0.999756	-1.58642	0.99988
PF3D7_0923700	conserved protein, unknown function	1.02423	1.2909	0.911943	0.766578	0	0	-2.68098	0.999756	-0.930453	0.99988
PF3D7_0303900	phosphatidylethanolamine-binding protein, putative	7.66761	2.17168	0.755748	0	0.673673	0.644271	-2.6798	0.999756	-3.19875	0.99988
PF3D7_1252500	Plasmodium exported protein, unknown function	17.6355	35.8264	3.85799	7.66578	3.87808	5.95008	-2.66007	5.5674e-05	-2.29121	0.000418231
PF3D7_1428400	WD and tetratricopeptide repeats protein 1, putative (WDTC1)	19.9726	33.5633	3.02299	5.7576	2.32685	1.90816	-2.64808	0.00170718	-1.74014	0.0395984
PF3D7_0600200	erythrocyte membrane protein 1, PfEMP1 (VAR)	5.36733	7.74538	0	0	0	1.28854	-2.61731	0.603701	-7.9736	0.195311
PF3D7_0424400	surface-associated interspersed protein 4.2 (SURFIN 4.2) (SURF4.2)	11.9194	12.4976	0.755748	2.29973	0.775615	2.38003	-2.59891	0.0731533	-3.03391	0.0302449
PF3D7_0508000	6-cysteine protein (P38)	4.58437	4.16586	1.286	3.19867	0.775615	1.93281	-2.5938	0.31462	-2.10427	0.606838
PF3D7_1108800	conserved Plasmodium protein, unknown function	3.06704	2.58179	2.57199	0.639734	0.775615	0	-2.59272	0.999756	-2.44497	0.99988
PF3D7_1014100	conserved Plasmodium protein, unknown function	1.83375	2.89558	0	3.06631	0.775615	0	-2.5884	0.999756	-0.352914	0.99988
PF3D7_0909000	conserved Plasmodium protein, unknown function	3.6675	2.17168	0	0	0.775615	0.595008	-2.58294	0.999756	-1.48248	0.99988
PF3D7_0507300	conserved Plasmodium protein, unknown function	0.512117	1.44779	1.82389	1.27947	0	0	-2.58223	0.999756	0.185185	0.99988
PF3D7_0927200	zinc finger protein, putative	9.9679	16.6634	2.73583	3.06631	2.02102	2.57708	-2.55737	0.0445731	-2.64958	0.0177778
PF3D7_1254700	rifin (RIF)	0.512117	0.723895	0	0.766578	2.24174	0	-2.53307	0.999756	-0.914261	0.99988
PF3D7_0832300	Plasmodium exported protein (PHISTa-like), unknown function	4.60057	5.79116	3.02299	0.766578	1.55123	1.19002	-2.52981	0.546694	-2.57092	0.630174
PF3D7_1102600	Plasmodium exported protein, unknown function (GEXP14)	88.1775	134.974	16.415	27.2676	16.4394	26.4151	-2.50135	3.76113e-10	-2.67492	0.0177778
PF3D7_0823500	inner membrane complex protein 1i, putative (IMC1i)	7.16964	10.8584	6.04598	2.55894	3.36836	1.93281	-2.49768	0.18016	-2.0715	0.413187
PF3D7_0114100	Pfmc-2TM Maurer's cleft two transmembrane protein (MC-2TM)	18.3375	47.4908	1.5115	2.40596	5.23072	8.33012	-2.47109	2.91112e-05	-3.94281	3.12783e-09
PF3D7_1434900	conserved Plasmodium protein, unknown function	1.83375	1.2909	0.755748	0	0	0	-2.46776	0.999756	-5.48782	0.99988
PF3D7_0402000	Plasmodium exported protein (PHISTa), unknown function	3648.25	2936.1	556.836	557.208	561.929	487.069	-2.42446	8.0017e-26	-2.40915	2.23448e-40
PF3D7_1449200	conserved Plasmodium protein, unknown function	2.04847	6.66538	0.755748	1.9192	0	1.28854	-2.40641	0.999756	-2.107	0.99988
PF3D7_1035200	S-antigen	3.0727	12.4976	4.53449	28.0696	5.42931	16.1068	-2.396	#N/A	-1.51614	#N/A
PF3D7_0800700	surface-associated interspersed protein 8.3 (SURFIN 8.3) (SURF8.3)	13.8017	29.161	1.92899	3.06631	4.71571	4.16506	-2.38343	0.0132381	-2.80512	0.00689223
PF3D7_0715100	C-Myc-binding protein, putative (MYCBP)	0	1.44779	0	0	0	0	-2.37349	0.999756	-2.12958	0.99988
PF3D7_1121400	WD repeat-containing protein, putative	1.53635	0.833172	0.642998	0	0	0	-2.3706	0.999756	-2.12589	0.99988
PF3D7_0719200	NIMA related kinase 4 (NEK4)	5.36733	2.49952	3.21499	1.9192	3.10246	0.644271	-2.36842	0.999756	-1.66484	0.99988
PF3D7_1346800	6-cysteine protein (P47)	4.58437	5.80903	0	0	0	0.95408	-2.36305	0.999756	-4.28183	0.535101
PF3D7_1410100	alpha/beta hydrolase, putative	21.4693	10.1345	15.503	3.83289	5.23072	1.90816	-2.34895	0.197696	-1.60723	0.848269
PF3D7_0214300	conserved Plasmodium protein, unknown function	180.956	278.7	34.7219	52.4582	45.582	52.8302	-2.34853	0.00852524	-2.19328	0.0285439
PF3D7_1346700	6-cysteine protein (P48/45)	27.5062	41.262	18.6469	14.4358	6.98054	12.4952	-2.34467	0.00237297	-2.19104	0.398018
PF3D7_0412400	erythrocyte membrane protein 1, PfEMP1 (VAR)	137.531	94.1485	18.1379	19.2477	17.9339	19.9724	-2.33976	2.29172e-10	-2.49974	5.06367e-13
PF3D7_1431100	conserved Plasmodium protein, unknown function	8.25187	10.1345	4.50099	3.8384	0.775615	3.22135	-2.33262	0.143249	-1.98931	0.411382
PF3D7_0425500	stevor	8.25187	6.66538	2.73583	1.60397	4.48348	1.90816	-2.32894	0.34972	-3.20919	0.108628
PF3D7_0829500	conserved Plasmodium protein, unknown function	3.6675	3.61947	0.642998	0.766578	0.775615	0.95408	-2.31948	0.999756	-2.23183	0.99988
PF3D7_1310200	conserved Plasmodium protein, unknown function	1.53635	0.833172	1.286	0.766578	0.775615	0	-2.31825	0.999756	-0.61945	0.99988
PF3D7_1145200	serine/threonine protein kinase, putative	17.4206	10.8584	2.57199	5.36605	2.69469	2.97504	-2.31186	0.109977	-1.75967	0.413187
PF3D7_1447600	conserved Plasmodium protein, unknown function	1.53352	0	0	0	0	0	-2.29996	0.999756	-5.28799	0.99988
PF3D7_0920000	long chain fatty acid elongation enzyme, putative (ELO3)	104.28	196.176	40.5089	35.1854	20.1756	27.0594	-2.28816	2.57549e-09	-1.88906	5.76999e-07
PF3D7_0406200	sexual stage-specific protein precursor (Pfs16)	1094.93	1409.73	238.816	362.089	237.338	306.673	-2.25371	8.33063e-30	-1.96291	1.48105e-16
PF3D7_1461400	conserved Plasmodium protein, unknown function	6.41812	3.22724	1.5115	4.81192	0.775615	0.644271	-2.25301	0.999756	0.476308	0.99988
PF3D7_1221400	inner membrane complex protein 1h, putative (IMC1h)	6.13409	6.66538	0.642998	0.766578	0.673673	0.644271	-2.25125	0.941006	-3.30031	0.2356
PF3D7_0102500	erythrocyte binding antigen-181 (EBA181)	9.73022	7.49855	1.286	1.9192	1.34735	2.38003	-2.24478	0.469732	-2.26316	0.401157
PF3D7_1423400	conserved Plasmodium membrane protein, unknown function	19.2544	10.1345	5.78698	6.4159	4.65369	2.86224	-2.24196	0.145809	-1.10198	0.99988
PF3D7_1038400	gametocyte-specific protein (Pf11-1)	3.6675	5.83221	0.911943	0.766578	0.673673	1.28854	-2.2333	0.864923	-2.25771	0.776182
PF3D7_1102500	Plasmodium exported protein (PHISTb), unknown function (GEXP02)	377.246	598.218	80.251	135.684	66.7029	103.995	-2.2203	0.0132381	-1.96076	0.0177778
PF3D7_1236500	conserved Plasmodium protein, unknown function	0	2.17168	0	0	0	0	-2.2196	0.999756	-6.2096	0.99988
PF3D7_1226100	haloacid dehalogenase-like hydrolase, putative (HAD3)	34.5043	40.5381	3.85799	6.8992	2.69469	5.79844	-2.21369	0.0010496	-2.32553	0.000593001
PF3D7_1455800	LCCL domain-containing protein (CCp2)	8.25187	5.79116	2.73583	0	1.55123	1.93281	-2.21035	0.941006	-5.13383	0.177377
PF3D7_1431400	conserved Plasmodium protein, unknown function	3.0727	1.66634	3.21499	1.53316	1.55123	0.644271	-2.20811	0.999756	-2.22489	0.99988
PF3D7_0601600	tetratricopeptide repeat protein, putative	16.5037	13.754	0.642998	1.9192	2.02102	2.86224	-2.20781	0.155033	-2.10849	0.202745
PF3D7_1477200	Plasmodium exported protein (hyp15), unknown function	11.0025	10.8312	2.57199	5.61391	2.02102	2.57708	-2.20586	0.23537	-1.01939	0.99988
PF3D7_1454900	conserved Plasmodium protein, unknown function	2.56058	3.61947	0.755748	0.766578	0	0.595008	-2.2033	0.999756	-2.5346	0.99988
PF3D7_0407600	conserved Plasmodium protein, unknown function	1.83375	1.44779	1.286	0	0.747246	0.595008	-2.20172	0.999756	-3.0348	0.99988
PF3D7_0600300	rifin (RIF)	0.766761	0.645448	0	0	0	0	-2.19542	0.999756	-5.25375	0.99988
PF3D7_0113400	Plasmodium exported protein, unknown function	18.3375	29.161	3.85799	3.8384	2.69469	5.79844	-2.19542	0.00848899	-2.78054	0.000593001
PF3D7_0115600	rifin (RIF)	9.2181	9.99807	2.26724	1.27947	2.32685	2.86224	-2.18749	0.508829	-2.67775	0.140189
PF3D7_1016500	Plasmodium exported protein (PHISTc), unknown function	49.0727	74.1523	5.14398	11.4987	2.98898	12.403	-2.17668	0.00076648	-2.29745	0.0010666
PF3D7_0501600	rhoptry-associated protein 2 (RAP2)	0.512117	0.723895	0.642998	1.27947	1.34735	1.28854	-2.1689	0.999756	-2.71828	0.958335
PF3D7_0731800	alpha/beta hydrolase, putative (GEXP08)	11.5014	25.1725	3.02299	2.55894	3.87808	4.5099	-2.16826	0.0229455	-2.5347	0.00710025
PF3D7_0704500	serine/threonine protein kinase, putative	7.68175	7.49855	7.71598	8.95627	2.02102	3.86563	-2.16721	0.192983	-1.3109	0.99988
PF3D7_0501500	rhoptry-associated protein 3 (RAP3)	2.56058	3.33269	1.5115	1.53316	2.32685	2.38003	-2.1518	0.941006	-2.41772	0.716877
PF3D7_0917200	conserved Plasmodium membrane protein, unknown function	1.02423	0.723895	0.755748	0.766578	0	0	-2.14719	0.999756	-0.962602	0.99988
PF3D7_1100400	rifin (RIF)	1.53352	0.723895	0	0	0	0	-2.14719	0.999756	-5.2092	0.99988
PF3D7_1410400	rhoptry-associated protein 1 (RAP1)	10.2423	6.51505	6.04598	11.4987	3.36836	5.79844	-2.1209	0.999756	-1.46235	0.99988
PF3D7_1452000	rhoptry neck protein 2 (RON2)	1.83375	3.61947	1.5115	1.60397	1.34735	0.95408	-2.11308	0.999756	-1.88514	0.99988
PF3D7_0832900	stevor	4.60057	9.99807	3.02299	2.40596	2.24174	1.90816	-2.11187	0.519327	-2.58609	0.228535
PF3D7_1141100	conserved Plasmodium protein, unknown function	48.5943	30.9815	10.5805	7.21789	8.75775	7.1401	-2.09347	0.0048639	-1.78142	0.0175727
PF3D7_0805100	conserved Plasmodium protein, unknown function	8.43437	4.16586	0.911943	2.55894	1.55123	0.644271	-2.07793	0.999756	-1.38295	0.99988
PF3D7_0209500	conserved Plasmodium protein, unknown function	1.02423	0.833172	0	0	0.747246	0	-2.07608	0.999756	-5.07229	0.99988
PF3D7_0322200	conserved Plasmodium protein, unknown function	5.12117	6.45448	0.755748	0.801987	3.73623	0.95408	-2.06366	0.999756	-1.70896	0.99988
PF3D7_0630400	conserved Plasmodium protein, unknown function	3.6675	1.66634	0.755748	0	0	0.95408	-2.05992	0.999756	-2.56009	0.99988
PF3D7_1103500	CPW-WPC family protein	5.63328	2.17168	2.73583	0	0.747246	0.595008	-2.05307	0.999756	-6.6753	0.734746
PF3D7_0701600	Pfmc-2TM Maurer's cleft two transmembrane protein (MC-2TM)	28.4231	48.324	6.04598	7.67681	12.1261	10.7102	-2.0362	0.00147155	-2.74271	3.22156e-06
PF3D7_0507200	subtilisin-like protease 3 (SUB3)	0.916874	2.17168	0	0	0	0.595008	-2.02891	0.999756	-1.83469	0.99988
PF3D7_1005200	conserved Plasmodium protein, unknown function	2.75062	2.17168	0.642998	0	0	0.595008	-2.02868	0.999756	-6.2096	0.99988
PF3D7_0732900	rifin (RIF)	0	0.833172	0	0.639734	0	0	-2.02064	0.999756	-0.94331	0.99988
PF3D7_1136200	conserved Plasmodium protein, unknown function	1.53635	1.44779	0.755748	0.639734	0	1.19002	-2.00526	0.999756	-2.86056	0.99988
PF3D7_1350900	transcription factor with AP2 domain(s) (ApiAP2)	10.0856	19.9961	3.21499	7.66578	1.55123	5.72448	-2.00305	0.213127	-1.64254	0.352087
PF3D7_1412000	p1/s1 nuclease, putative	0	0	1.286	0.639734	0	0	-1.98787	0.999756	-0.850848	0.99988
PF3D7_0825800	conserved Plasmodium protein, unknown function	11.5014	2.89558	2.26724	3.06631	1.55123	1.90816	-1.98469	0.999756	-1.37516	0.99988
PF3D7_0222800	stevor	0.512117	0.723895	0	0	0	0	-1.97654	0.999756	-5.02414	0.99988
PF3D7_0909100	conserved Plasmodium membrane protein, unknown function	6.41812	7.49855	2.26724	2.29973	2.32685	1.28854	-1.97349	0.93915	-1.97143	0.86056
PF3D7_0914400	conserved Plasmodium protein, unknown function	3.6675	2.49952	3.02299	3.19867	2.69469	0.95408	-1.97146	0.999756	-0.275157	0.99988
PF3D7_1020300	cytoplasmic dynein intermediate chain, putative	4.58437	4.34337	1.286	0	0.775615	0.95408	-1.9675	0.999756	-3.01007	0.628716
PF3D7_0618000	conserved Plasmodium membrane protein, unknown function	1.02423	3.61947	0.642998	2.40596	1.34735	1.28854	-1.9642	0.999756	-1.5453	0.99988
PF3D7_0601200	Pfmc-2TM Maurer's cleft two transmembrane protein (MC-2TM)	27.5062	39.0903	6.04598	3.83289	13.1855	9.5408	-1.94205	0.00076648	-2.8348	2.41664e-06
PF3D7_1104500	WD repeat-containing protein, putative	1.02423	2.17168	1.5115	0	0.775615	0.644271	-1.92713	0.999756	-6.52496	0.848269
PF3D7_1300900	stevor	1.83375	10.8312	0.642998	0	0	1.19002	-1.92364	0.641299	-4.44181	0.0295883
PF3D7_0631400	Pfmc-2TM Maurer's cleft two transmembrane protein (MC-2TM)	6.65752	10.8312	0.755748	0.801987	1.34735	1.78503	-1.92216	0.519327	-4.05062	0.015664
PF3D7_0616500	TRAP-like protein (TLP)	2.30028	2.89558	0	2.55894	1.55123	0.95408	-1.91832	0.999756	-0.0385638	0.99988
PF3D7_0607100	MYND finger protein, putative	2.30028	1.66634	1.82389	0.639734	1.55123	0.595008	-1.91678	0.999756	-0.169356	0.99988
PF3D7_0928100	conserved Plasmodium protein, unknown function	9.9679	6.51505	3.02299	1.60397	4.48348	0.95408	-1.9057	0.999756	-1.84384	0.958335
PF3D7_0832000	stevor	29.1907	24.9952	75.2308	64.961	6.98054	8.58672	-1.90088	0.185563	1.40208	0.0166782
PF3D7_0833500	erythrocyte membrane protein 1, PfEMP1 (VAR)	27.5062	34.1601	10.5805	12.8318	3.36836	7.73511	-1.90058	0.0060052	-1.01523	0.599262
PF3D7_1126800	RNA-binding protein, putative	32.0906	35.8264	6.04598	12.0298	9.30738	11.3052	-1.87183	0.00397096	-1.61188	0.0284255
PF3D7_1138000	conserved Plasmodium protein, unknown function	12.8362	19.9961	5.29023	6.8992	8.75775	5.15417	-1.86506	0.125681	-1.46922	0.511677
PF3D7_1469600	biotin carboxylase subunit of acetyl CoA carboxylase, putative (ACC)	81.2767	134.141	23.1479	34.5456	24.2522	27.0594	-1.86001	1.5609e-05	-1.60205	0.000244579
PF3D7_1208000	apicoplast ribosomal protein L29 precursor, putative	4.58437	5.80903	3.64777	2.55894	2.32685	1.19002	-1.85891	0.999756	-0.63418	0.99988
PF3D7_0936100	early transcribed membrane protein (ETRAMP9)	189.39	264.222	40.0546	81.2462	38.1095	52.1859	-1.83759	0.118723	-1.61529	0.192936
PF3D7_0631100	Plasmodium exported protein (PHISTb), unknown function	9.9679	17.3735	4.53449	4.47814	2.98898	4.5099	-1.81923	0.314483	-1.71452	0.396551
PF3D7_0828600	folate transporter 1 (FT1)	0.916874	1.66634	0	0.801987	0	0.644271	-1.81856	0.999756	-2.88487	0.958335
PF3D7_0830000	5.8S ribosomal RNA	0.512117	0.645448	0.755748	0.639734	0	0	-1.81504	0.999756	-0.638157	0.99988
PF3D7_0100300	erythrocyte membrane protein 1, PfEMP1 (VAR)	1.53352	1.66634	0.755748	0	0	0	-1.81446	0.999756	-3.1713	0.99988
PF3D7_0632500	erythrocyte membrane protein 1, PfEMP1 (VAR)	19.9358	23.1646	15.115	13.4344	2.98898	6.44271	-1.80544	0.0361578	-0.795423	0.99988
PF3D7_1115100	conserved Plasmodium protein, unknown function	3.06704	2.49952	1.82389	1.53316	1.55123	0	-1.80173	0.999756	-0.712704	0.99988
PF3D7_0707300	rhoptry-associated membrane antigen (RAMA)	11.0025	12.3062	11.3362	13.7984	5.38938	14.174	-1.79957	0.999756	-1.62776	0.99988
PF3D7_1413600	conserved Plasmodium protein, unknown function	3.6675	3.22724	0.911943	3.06631	2.69469	0	-1.79528	0.999756	-0.416407	0.99988
PF3D7_0400900	rifin (RIF)	3.6675	2.89558	2.26724	0	0.775615	1.28854	-1.77594	0.999756	-3.86629	0.99988
PF3D7_1312500	conserved Plasmodium protein, unknown function	1.02423	3.33269	0	1.53316	0.747246	0.644271	-1.76861	0.999756	-1.28711	0.99988
PF3D7_0800200	erythrocyte membrane protein 1, PfEMP1 (VAR)	3.6675	4.51814	1.286	3.83289	2.24174	1.28854	-1.75693	0.999756	-0.707842	0.99988
PF3D7_0732400	rifin (RIF)	1.02423	0.723895	0	0	0.747246	0	-1.75177	0.999756	0.274499	0.99988
PF3D7_1244500	conserved Plasmodium protein, unknown function	2.30028	1.66634	0.642998	1.53316	0.747246	0.644271	-1.73957	0.999756	-0.807522	0.99988
PF3D7_1100300	rifin (RIF)	1.83375	2.89558	0	0	0.747246	0.595008	-1.73754	0.999756	-6.7671	0.697091
PF3D7_1235200	V-type K+-independent H+-translocating inorganic pyrophosphatase (VP2)	3.0727	4.16586	1.5115	2.40596	0	1.19002	-1.73474	0.999756	-1.35643	0.99988
PF3D7_1231300	conserved Plasmodium protein, unknown function	1.83375	1.66634	0.911943	0.639734	0.673673	0.644271	-1.73401	0.999756	-2.8858	0.99988
PF3D7_0309400	small nucleolar RNA Me18S-Um1356	0.916874	1.2909	1.286	0.766578	0.775615	0	-1.72915	0.999756	-0.569481	0.99988
PF3D7_0223400	rifin (RIF)	0	1.2909	0	0	0	0	-1.71143	0.999756	-5.07441	0.99988
PF3D7_0418800	conserved Plasmodium protein, unknown function	1.53352	1.44779	0.642998	0	0.747246	0	-1.70305	0.999756	-1.63099	0.99988
PF3D7_1400500	rifin (RIF)	0.766761	0.833172	0	0	0	0	-1.70285	0.999756	-5.07229	0.99988
PF3D7_0101600	rifin (RIF)	0	0.833172	0	0	0.747246	0	-1.70196	0.999756	-1.63126	0.99988
PF3D7_1430500	conserved Plasmodium protein, unknown function	3.06704	5.06726	2.73583	1.27947	1.34735	1.28854	-1.70189	0.999756	-1.69803	0.99988
PF3D7_0632000	rifin (RIF)	0	0.723895	0	0	0	0	-1.6974	0.999756	-4.75129	0.99988
PF3D7_0701800	rifin (RIF)	0	0.723895	0	0	0	0	-1.6974	0.999756	-4.75129	0.99988
PF3D7_1036000	merozoite surface protein (MSP11)	4.60905	10.8584	1.92899	3.06631	1.49449	1.93281	-1.69118	0.999756	-1.65467	0.99988
PF3D7_0607700	conserved Plasmodium protein, unknown function	34.8412	15.9257	6.42998	12.0298	8.08408	9.66406	-1.68889	0.254058	-1.24982	0.973567
PF3D7_0222100	Pfmc-2TM Maurer's cleft two transmembrane protein (MC-2TM)	10.7347	14.9971	7.55748	4.00994	6.20492	5.95008	-1.68491	0.314483	-2.11617	0.136043
PF3D7_0905600	WD repeat-containing protein 66, putative (WDR66)	3.0727	5.80903	1.286	1.53316	1.55123	0	-1.67955	0.999756	-1.50012	0.99988
PF3D7_1033800	plasmepsin VII	0.766761	0.833172	0	0.766578	0.747246	0	-1.67361	0.999756	-1.42869	0.99988
PF3D7_0905500	conserved Plasmodium protein, unknown function	2.04847	3.33269	0.755748	0.639734	0	1.93281	-1.66959	0.999756	-3.16165	0.615942
PF3D7_1006300	conserved Plasmodium protein, unknown function	0	1.44779	0	0	0.747246	0.595008	-1.66861	0.999756	-2.48809	0.99988
PF3D7_1234400	aspartyl protease, putative	2.30028	1.44779	0.755748	1.60397	0.747246	0.595008	-1.66861	0.999756	-0.237986	0.99988
PF3D7_0307300	EB1 homolog, putative	0.766761	0.723895	0	0.766578	1.34735	0	-1.65616	0.999756	-0.354801	0.99988
PF3D7_1316000	protein kinase, putative	8.43437	5.06726	5.14398	1.60397	1.55123	1.28854	-1.65041	0.999756	-1.92998	0.99988
PF3D7_0400800	stevor	1.02423	0.645448	0.755748	0	0.775615	0	-1.64975	0.999756	-1.63448	0.99988
PF3D7_0721700	secreted ookinete protein, putative (PSOP1)	8.43437	6.51505	2.73583	1.9192	2.69469	2.38003	-1.6477	0.999756	-1.60182	0.99988
PF3D7_0722200	rhoptry-associated leucine zipper-like protein 1 (RALP1)	3.6675	7.49855	4.53449	6.39734	2.32685	5.95008	-1.64579	0.991806	-1.73178	0.832512
PF3D7_0805800	conserved Plasmodium protein, unknown function	1.02423	0.833172	0	0	0	0	-1.64265	0.999756	-4.68929	0.99988
PF3D7_0900200	rifin (RIF)	0	0.833172	0	0	0	0	-1.64265	0.999756	-4.68929	0.99988
PF3D7_0100200	rifin (RIF)	1.02423	1.44779	0	0	0.747246	0.644271	-1.64246	0.999756	-3.1317	0.99988
PF3D7_1146800	conserved Plasmodium protein, unknown function	47.6775	54.2921	23.4282	17.9125	30.989	21.2609	-1.63874	0.00344315	-1.73662	0.00111783
PF3D7_1228600	merozoite surface protein 9 (MSP9)	31.7512	29.9942	20.4052	42.1618	17.5155	34.7906	-1.62756	#N/A	-1.38695	#N/A
PF3D7_1327300	conserved Plasmodium protein, unknown function	239.229	278.834	69.3077	98.122	64.2632	101.746	-1.62543	1.25824e-13	-1.5105	3.39862e-11
PF3D7_1473400	conserved Plasmodium protein, unknown function	5.36733	9.41063	4.53449	4.59947	3.87808	3.22135	-1.62116	0.907658	-1.06517	0.99988
PF3D7_0108900	unspecified product	0.512117	1.44779	0.642998	1.60397	0	0.595008	-1.61549	0.999756	0.0911554	0.99988
PF3D7_1236200	conserved Plasmodium protein, unknown function	148.752	247.452	55.2978	79.327	61.3042	67.6484	-1.61469	2.05999e-06	-1.26285	0.000347145
PF3D7_0631900	stevor	10.0856	10.8312	5.29023	4.00994	6.98054	7.63264	-1.59668	0.6996	-2.05396	0.136043
PF3D7_0713100	Pfmc-2TM Maurer's cleft two transmembrane protein (MC-2TM)	24.7556	16.6634	1.5115	1.9192	6.72521	7.1401	-1.59008	0.195017	-3.63646	0.000163002
PF3D7_0302500	cytoadherence linked asexual protein 3.1 (CLAG3.1)	27.1422	23.8885	7.71598	12.8318	5.38938	20.6167	-1.58949	0.999756	-2.00974	0.863888
PF3D7_0215000	acyl-CoA synthetase (ACS9)	104.524	179.132	42.4379	57.576	38.1095	42.5219	-1.5894	2.65982e-05	-1.19633	0.00160707
PF3D7_1451600	LCCL domain-containing protein (LAP5)	5.50125	1.44779	0	0	0	0.95408	-1.58626	0.999756	-6.33329	0.99988
PF3D7_0321400	protein kinase, putative	0.512117	0	0	0	0	0	-1.58541	0.999756	-4.5523	0.99988
PF3D7_1241400	RNA-binding protein, putative	9.16874	12.3062	1.82389	5.11787	3.87808	3.81632	-1.58207	0.641299	-1.59729	0.693042
PF3D7_0603600	conserved Plasmodium protein, unknown function	183.256	252.639	66.5058	82.5257	67.3673	68.2927	-1.57865	1.98152e-07	-1.39936	1.37972e-05
PF3D7_1325200	oxidoreductase, putative	1.83375	1.44779	0	0.766578	0.775615	0	-1.56733	0.999756	-1.95766	0.99988
PF3D7_0818300	dynactin subunit 6, putative	1.02423	2.49952	1.5115	2.40596	1.34735	0	-1.56425	0.999756	0.325844	0.99988
PF3D7_1479900	stevor	0	5.16359	0.755748	0.639734	0.747246	1.28854	-1.55791	0.999756	-2.28118	0.99988
PF3D7_0901400	rifin (RIF)	0.766761	0.723895	0	0	0	0	-1.55469	0.999756	-2.516	0.99988
PF3D7_0206800	merozoite surface protein 2 (MSP2)	10.2423	10.8312	5.29023	13.6338	3.87808	17.8503	-1.55224	0.999756	-1.26943	0.99988
PF3D7_0632800	erythrocyte membrane protein 1, PfEMP1 (VAR)	29.34	44.9913	7.55748	14.4358	8.96695	16.2194	-1.55204	0.00396894	-1.81958	0.00122407
PF3D7_1219300	erythrocyte membrane protein 1, PfEMP1 (VAR)	4.58437	1.93634	3.77874	4.81192	1.34735	0.644271	-1.54881	0.999756	1.0817	0.99988
PF3D7_1243900	double C2-like domain-containing protein (DOC2)	5.12117	8.33172	11.574	5.61391	4.65369	3.86563	-1.54666	0.999756	-0.839833	0.99988
PF3D7_0624800	conserved Plasmodium protein, unknown function	3.0727	2.17168	2.26724	0.801987	1.49449	0.644271	-1.54386	0.999756	-1.30423	0.99988
PF3D7_1220000	conserved Plasmodium protein, unknown function	3.83381	2.58179	1.82389	0.639734	0.775615	0.95408	-1.533	0.999756	-2.13339	0.99988
PF3D7_0417100	mRNA-binding protein PUF2 (PUF2)	0.916874	0.723895	0	0.801987	0	0.595008	-1.52966	0.999756	-0.725921	0.99988
PF3D7_1361800	conserved Plasmodium protein, unknown function	16.5037	17.4966	4.53449	12.1549	2.69469	9.66406	-1.51994	0.519327	-1.31019	0.838749
PF3D7_0808600	erythrocyte membrane protein 1, PfEMP1 (VAR)	9.20113	8.39083	0.911943	3.83289	3.10246	3.81632	-1.51654	0.999756	-1.34816	0.99988
PF3D7_1477100	Plasmodium exported protein (hyp6), unknown function	14.67	19.9961	6.04598	10.8755	3.73623	3.86563	-1.51255	0.668941	-0.497212	0.99988
PF3D7_1358600	zinc finger protein, putative	17.6355	13.0301	5.47166	6.4159	3.10246	5.35508	-1.5119	0.984592	-1.15435	0.99988
PF3D7_1369300	conserved Plasmodium protein, unknown function	6.65752	5.06726	2.57199	2.29973	2.02102	2.97504	-1.5025	0.999756	-1.77629	0.99988
PF3D7_0936800	Plasmodium exported protein (PHISTc), unknown function	358.844	257.45	355.658	286.31	83.5354	86.9766	-1.49765	5.47084e-05	0.524775	0.99988
PF3D7_1472500	conserved Plasmodium protein, unknown function	2.04847	2.49952	0.642998	1.27947	1.49449	0.95408	-1.49245	0.999756	-1.14841	0.99988
PF3D7_1372800	stevor	1.83375	1.66634	0	0	0	0.595008	-1.48708	0.999756	-6.09765	0.99988
PF3D7_0410500	conserved Plasmodium protein, unknown function	7.66761	1.44779	5.47166	1.27947	4.48348	0.644271	-1.48624	0.999756	-0.32716	0.99988
PF3D7_0422000	steroid dehydrogenase, putative	161.787	226.623	50.7969	76.6578	59.7224	67.0042	-1.48416	1.14423e-06	-1.35177	5.90052e-06
PF3D7_0901500	rifin (RIF)	0.766761	1.66634	0	0	0	0.644271	-1.4681	0.999756	-1.63735	0.99988
PF3D7_1206000	shewanella-like protein phosphatase 2 (SHLP2)	2.75062	4.99903	3.21499	2.40596	0.673673	2.86224	-1.46664	0.999756	-1.46113	0.99988
PF3D7_1134600	zinc finger protein, putative	133.416	238.287	61.2156	113.454	51.1906	69.6479	-1.45715	0.000738241	-0.98528	0.99988
PF3D7_0115400	stevor	7.33499	7.49855	3.02299	2.40596	1.34735	3.81632	-1.4547	0.999756	-2.03297	0.569712
PF3D7_1345600	inner membrane complex protein	11.2666	14.4779	12.8477	7.67681	10.1051	13.3571	-1.43394	0.546694	-1.67781	0.234203
PF3D7_0806300	ferlin, putative	2.56058	2.89558	1.5115	1.53316	0.775615	3.22135	-1.4332	0.999756	-2.12334	0.99988
PF3D7_1035300	glutamate-rich protein (GLURP)	2.04847	1.44779	0.755748	2.29973	0.775615	1.19002	-1.42589	0.999756	-1.0038	0.99988
PF3D7_0732500	rifin (RIF)	0	0.645448	0	0	0.673673	0	-1.4226	0.999756	-0.523029	0.99988
PF3D7_0903800	LCCL domain-containing protein (CCp4)	13.0349	6.51505	5.47166	8.01987	4.71571	3.86563	-1.42225	0.999756	0.0886506	0.99988
PF3D7_1007300	RING zinc finger protein, putative	3.0727	2.89558	0	1.9192	0	1.28854	-1.4211	0.999756	-0.767023	0.99988
PF3D7_0522900	zinc finger protein, putative	12.2682	10.1345	5.47166	3.8384	10.4614	5.79844	-1.42012	0.999756	-1.50649	0.99988
PF3D7_1128900	conserved Plasmodium protein, unknown function	5.50125	9.99807	3.77874	8.31654	3.36836	1.90816	-1.41786	0.999756	-0.420354	0.99988
PF3D7_1035100	probable protein, unknown function	2.75062	1.44779	0.755748	1.9192	0.775615	0.95408	-1.41033	0.999756	-0.64918	0.99988
PF3D7_0818100	zinc finger protein, putative	5.63328	7.96284	1.5115	6.8992	4.65369	4.16506	-1.40107	0.999756	-0.48303	0.99988
PF3D7_1035700	duffy binding-like merozoite surface protein (DBLMSP)	3.0727	2.17168	2.26724	6.4159	2.69469	3.86563	-1.40091	0.999756	-0.531907	0.99988
PF3D7_0936600	Plasmodium exported protein (PHISTc), unknown function (GEXP05)	277.813	350.765	91.1943	97.0405	93.4058	114.68	-1.40057	3.34e-05	-1.63337	1.44879e-08
PF3D7_1206400	rhodanese like protein, putative	7.66761	11.5823	5.29023	3.8384	2.69469	1.93281	-1.39914	0.999756	-1.3719	0.99988
PF3D7_1318700	conserved Plasmodium protein, unknown function	11.5014	7.96284	10.9433	6.39734	9.30738	2.86224	-1.39681	0.999756	0.321063	0.99988
PF3D7_1463900	conserved Plasmodium membrane protein, unknown function	6.41812	9.16489	6.04598	5.7576	4.71571	5.15417	-1.39582	0.999756	-1.16981	0.99988
PF3D7_0515500	amino acid transporter, putative	8.25187	6.51505	3.85799	2.55894	5.23072	3.57005	-1.38924	0.999756	-1.12533	0.99988
PF3D7_0722800	conserved Plasmodium protein, unknown function	10.2423	5.79116	5.47166	2.40596	1.49449	1.90816	-1.38893	0.999756	-1.1377	0.99988
PF3D7_1322400	conserved Plasmodium protein, unknown function	11.0025	12.4976	3.02299	6.8992	3.73623	3.57005	-1.386	0.999756	-0.860403	0.99988
PF3D7_0223100	rifin (RIF)	18.3375	19.5452	9.11943	4.81192	10.4614	7.08698	-1.37976	0.538824	-1.84003	0.124167
PF3D7_0417700	conserved Plasmodium protein, unknown function	2.75062	4.34337	6.04598	1.9192	1.34735	2.97504	-1.37812	0.999756	-1.75036	0.99988
PF3D7_1101100	rifin (RIF)	0.766761	1.93634	0	0	0	0	-1.37783	0.999756	-5.99919	0.99988
PF3D7_0732200	rifin (RIF)	7.33499	7.49855	3.64777	0.801987	4.71571	3.86563	-1.37606	0.999756	-2.37636	0.606838
PF3D7_0936400	ring-exported protein 4 (REX4)	29.1369	39.9923	6.3836	15.2378	6.20492	16.2194	-1.37519	0.130863	-1.08093	0.460565
PF3D7_1362700	conserved Plasmodium protein, unknown function	210.859	355.432	101.27	181.249	88.175	156.558	-1.3733	1.39427e-07	-1.22723	5.17641e-06
PF3D7_1100800	Pfmc-2TM Maurer's cleft two transmembrane protein (MC-2TM)	21.5089	35.8264	17.3822	11.5152	15.4945	8.92513	-1.36747	0.23537	-1.93555	0.00779602
PF3D7_0528300	conserved Plasmodium protein, unknown function	0.512117	0	0	0	0	0	-1.36302	0.999756	-4.3404	0.99988
PF3D7_1350800	conserved Plasmodium protein, unknown function	11.9194	10.8312	6.3836	5.11787	4.71571	3.81632	-1.3599	0.999756	-0.826071	0.99988
PF3D7_0628400	conserved Plasmodium membrane protein, unknown function	1.53635	1.66634	0	0.766578	0	0	-1.35945	0.999756	-1.19982	0.99988
PF3D7_1206500	Tat binding protein 1(TBP-1)-interacting protein, putative	26.5894	19.163	14.3592	9.59601	11.9559	12.403	-1.35228	0.346762	-1.45117	0.258975
PF3D7_0530900	formin 1	4.09693	9.16489	3.77874	3.8384	4.04204	2.86224	-1.3507	0.999756	-1.46287	0.99988
PF3D7_0700200	rifin (RIF)	0.512117	1.66634	0	0.639734	0	0.95408	-1.35048	0.999756	-1.93646	0.99988
PF3D7_1417000	inner membrane complex protein 1l, putative (IMC1l)	1.53352	0.833172	2.57199	0.766578	0.747246	0.644271	-1.34852	0.999756	-1.51963	0.99988
PF3D7_0935800	cytoadherence linked asexual protein 9 (CLAG9)	33.9243	49.9903	34.7644	45.7133	24.9259	28.3479	-1.34336	0.999756	-1.0146	0.99988
PF3D7_1341800	inner membrane complex protein 1k, putative (IMC1k)	5.36733	2.17168	0.642998	0.766578	0.673673	0.644271	-1.34056	0.999756	-2.36007	0.99988
PF3D7_1373000	rifin (RIF)	1.02423	2.89558	0.642998	0.766578	0	0	-1.33432	0.999756	-1.59189	0.99988
PF3D7_1127500	protein disulfide isomerase, putative	90.4778	100.621	29.4742	47.3403	25.5996	32.2135	-1.33196	0.0149351	-1.18458	0.0108522
PF3D7_0904200	conserved Plasmodium protein, unknown function	16.8687	9.41063	5.78698	4.59947	2.69469	3.81632	-1.32739	0.999756	-1.20077	0.99988
PF3D7_0508100	SET domain protein, putative (SET9)	5.63328	14.4779	3.85799	10.7321	3.36836	5.15417	-1.32469	0.938421	-0.877654	0.99988
PF3D7_0404000	conserved Plasmodium protein, unknown function	1.83375	0.645448	0.642998	0.766578	0	0	-1.30985	0.999756	0.0659766	0.99988
PF3D7_1341700	conserved Plasmodium protein, unknown function	0.916874	0.833172	0.911943	0.639734	0	0	-1.30246	0.999756	0.0527682	0.99988
PF3D7_0827200	conserved Plasmodium protein, unknown function	10.7347	7.09993	4.55972	3.06631	2.98898	2.57708	-1.28435	0.999756	-0.720607	0.99988
PF3D7_0723100	conserved Plasmodium protein, unknown function	4.60057	2.17168	4.53449	1.53316	2.32685	0.644271	-1.27932	0.999756	-1.26728	0.99988
PF3D7_0421300	erythrocyte membrane protein 1, PfEMP1 (VAR)	9.16874	11.6644	6.04598	4.81192	4.71571	4.7704	-1.27812	0.999756	-0.942678	0.99988
PF3D7_0522600	inner membrane complex protein	1.02423	2.49952	1.5115	2.29973	0.673673	0	-1.27317	0.999756	-0.53585	0.99988
PF3D7_1361300	conserved Plasmodium protein, unknown function	5.36733	2.89558	2.57199	1.60397	1.55123	1.93281	-1.26933	0.999756	-2.12585	0.99988
PF3D7_1147000	sporozoite asparagine-rich protein (SLARP)	2.56058	9.16489	0.755748	1.53316	1.34735	3.22135	-1.25681	0.999756	-1.23252	0.99988
PF3D7_1236600	p25-alpha family protein, putative	0	1.66634	0	0.801987	0	0.595008	-1.2542	0.999756	-0.74503	0.99988
PF3D7_1016900	early transcribed membrane protein 10.3 (ETRAMP10.3)	158.72	159.969	89.3704	83.1654	76.9663	72.8026	-1.25241	0.00147155	-1.18499	0.000880504
PF3D7_0919900	regulator of chromosome condensation, putative	133.15	198.347	63.4828	98.519	37.7257	45.7432	-1.2519	0.999756	-0.641255	0.99988
PF3D7_0311400	protein kinase, putative	11.5014	3.61947	11.8553	4.00994	8.53177	3.81632	-1.24015	0.999756	-0.594914	0.99988
PF3D7_1303900	conserved Plasmodium protein, unknown function	0.916874	1.66634	0.755748	0.766578	2.98898	0.95408	-1.23843	0.999756	-1.18367	0.99988
PF3D7_1469400	nucleoside transporter 3, putative (NT3)	82.5187	92.4821	43.7239	37.7443	41.7677	38.012	-1.23587	0.00943734	-1.21962	0.00871124
PF3D7_0217500	calcium-dependent protein kinase 1 (CDPK1)	3.0727	3.33269	1.92899	3.19867	1.34735	1.90816	-1.23359	0.999756	-0.651599	0.99988
PF3D7_1100500	rifin (RIF)	5.36733	5.79116	68.0173	36.0894	2.02102	1.90816	-1.2316	0.999756	2.91337	3.52998e-07
PF3D7_1012200	conserved Plasmodium protein, unknown function	5.12117	3.33269	3.21499	2.40596	2.32685	2.57708	-1.23083	0.999756	-1.37145	0.99988
PF3D7_1365600	DNA topoisomerase VI, b subunit, putative	2.56058	4.34337	3.85799	2.29973	2.98898	2.57708	-1.23008	0.999756	-0.490627	0.99988
PF3D7_1349000	conserved Plasmodium protein, unknown function	1.02423	0.723895	1.82389	0	0	0	-1.22885	0.999756	-2.12606	0.99988
PF3D7_0830800	surface-associated interspersed protein 8.2 (SURFIN 8.2) (SURF8.2)	159.486	172.467	34.7219	68.1689	52.7418	66.3599	-1.22553	0.00642602	-1.3928	0.000604993
PF3D7_1230300	subpellicular microtubule protein 2, putative (SPM2)	4.60057	4.34337	7.07298	2.55894	5.23072	1.78503	-1.20773	0.999756	-0.563162	0.99988
PF3D7_0905400	high molecular weight rhoptry protein 3 (RhopH3)	35.8482	66.6538	27.2069	70.3707	32.3363	46.3875	-1.20256	0.999756	-1.04584	0.99988
PF3D7_1325300	conserved Plasmodium protein, unknown function	2.56058	1.44779	3.85799	1.27947	2.32685	0.595008	-1.19683	0.999756	0.19226	0.99988
PF3D7_0937600	erythrocyte membrane protein 1, PfEMP1 (VAR)	0	1.2909	0	0	0	0	-1.19568	0.999756	-5.16574	0.99988
PF3D7_1335100	merozoite surface protein 7 (MSP7)	4.58437	10.8312	6.04598	16.6331	2.69469	12.8854	-1.19499	0.999756	-0.581313	0.99988
PF3D7_1128600	CCR4-NOT transcription complex subunit 2, putative (NOT2)	26.118	30.9815	14.146	12.7947	9.7142	10.3083	-1.1937	0.375762	-1.13095	0.411382
PF3D7_0803900	C/D small nucleolar RNA	0.916874	0.645448	0.642998	0.639734	0.775615	0	-1.18773	0.999756	-0.0292756	0.99988
PF3D7_1307400	conserved Plasmodium protein, unknown function	0.512117	0.645448	0.642998	0.639734	0	0	-1.18773	0.999756	0.587151	0.99988
PF3D7_1453500	pyridine nucleotide transhydrogenase, putative	5.36733	2.58179	0.911943	3.06631	0.775615	1.78503	-1.18031	0.999756	-0.632351	0.99988
PF3D7_0110000	conserved Plasmodium protein, unknown function	93.5212	89.763	70.7298	65.2528	61.2736	51.7657	-1.1757	0.0239357	-0.87795	0.228535
PF3D7_1222200	small nucleolar RNA snoR15	4.58437	3.22724	3.85799	3.20795	4.65369	1.19002	-1.17037	0.999756	0.154309	0.99988
PF3D7_0200400	stevor	0	0.723895	0.755748	0	0	0	-1.16561	0.999756	-1.95956	0.99988
PF3D7_1319000	conserved Plasmodium protein, unknown function	22.9219	40.5381	27.3583	30.4755	19.5365	16.751	-1.16065	0.140878	-0.366721	0.99988
PF3D7_0827400	conserved Plasmodium protein, unknown function	3.0727	4.51814	2.26724	2.55894	0.747246	1.93281	-1.15732	0.999756	-0.71746	0.99988
PF3D7_0404700	dipeptidyl aminopeptidase 3 (DPAP3)	3.58482	3.61947	1.92899	4.81192	0.775615	7.63264	-1.15483	0.999756	-1.70065	0.99988
PF3D7_0832500	rifin (RIF)	10.0856	8.33172	3.02299	3.06631	3.87808	3.81632	-1.15032	0.999756	-1.49643	0.99988
PF3D7_1455000	protein phosphatase PPM3, putative (PPM3)	3.0727	4.34337	1.82389	2.40596	2.32685	1.90816	-1.14702	0.999756	-0.928323	0.99988
PF3D7_1114800	glycerol-3-phosphate dehydrogenase, putative (G3PDH)	1.83375	2.89558	2.26724	0.766578	0	0	-1.14635	0.999756	-1.59189	0.99988
PF3D7_0409900	actin-like protein, putative (ALP5b)	0.512117	0.833172	1.5115	1.53316	0.747246	0.644271	-1.14517	0.999756	-0.028081	0.99988
PF3D7_1102300	Plasmodium exported protein, unknown function	1.83375	4.51814	1.82389	1.60397	2.98898	1.93281	-1.13388	0.999756	-0.755191	0.99988
PF3D7_0500100	erythrocyte membrane protein 1, PfEMP1 (VAR)	24.7556	27.1088	40.1255	42.8622	11.2087	12.403	-1.13341	0.500762	0.810206	0.547509
PF3D7_1129300	conserved Plasmodium protein, unknown function	5.12117	4.16586	2.26724	4.81192	3.10246	3.86563	-1.12989	0.999756	-0.822803	0.99988
PF3D7_0414400	conserved Plasmodium protein, unknown function	3.06704	1.44779	0	0.766578	1.49449	0	-1.12961	0.999756	-1.28231	0.99988
PF3D7_0208000	serine repeat antigen 1 (SERA1)	10.0856	14.4779	2.57199	7.03707	2.32685	7.08698	-1.12749	0.999756	-1.09991	0.99988
PF3D7_0300400	stevor	0	0.833172	0	0	0	0	-1.12741	0.999756	-5.16711	0.99988
PF3D7_1415700	serine C-palmitoyltransferase, putative	1.53352	3.61947	0	2.29973	0	0.644271	-1.12737	0.999756	-1.08237	0.99988
PF3D7_1319600	conserved Plasmodium protein, unknown function	21.0881	19.163	10.931	9.96551	8.75775	8.37552	-1.12693	0.984592	-1.22782	0.623302
PF3D7_0628100	HECT-domain (ubiquitin-transferase), putative	29.34	28.9558	30.9857	19.8317	22.9049	19.3281	-1.12678	0.492459	-0.757348	0.99988
PF3D7_1253700	rifin (RIF)	0	0.645448	0	0	0	0	-1.12326	0.999756	-4.16555	0.99988
PF3D7_1108100	conserved Plasmodium protein, unknown function	12.8362	11.5823	8.31323	4.81192	6.20492	4.7704	-1.11788	0.999756	-0.870815	0.99988
PF3D7_1423100	ankyrin, putative	11.0025	5.16359	6.80173	4.59947	6.06306	2.57708	-1.11551	0.999756	-0.416057	0.99988
PF3D7_1031200	MORN repeat-containing protein 1 (MORN1)	0.916874	2.17168	0.755748	0.801987	0.747246	0.644271	-1.11091	0.999756	-0.914181	0.99988
PF3D7_1103900	conserved Plasmodium protein, unknown function	0.766761	0.645448	0	0.766578	0	0	-1.10864	0.999756	0.163099	0.99988
PF3D7_1407700	conserved Plasmodium protein, unknown function	0	0.645448	0	0	0	0	-1.10864	0.999756	-4.07495	0.99988
PF3D7_1465600	conserved Plasmodium protein, unknown function	6.41812	7.23895	3.21499	5.36605	2.69469	3.57005	-1.10754	0.999756	-0.580013	0.99988
PF3D7_0712300	erythrocyte membrane protein 1, PfEMP1 (VAR)	4.09693	4.51814	0.755748	0.801987	0.747246	1.93281	-1.1055	0.999756	-1.40628	0.99988
PF3D7_0828700	conserved Plasmodium protein, unknown function	11.7787	6.66538	13.503	4.47814	6.98054	4.7704	-1.10449	0.999756	-0.95855	0.99988
PF3D7_0808200	plasmepsin X	2.75062	4.16586	2.26724	2.55894	0.775615	1.93281	-1.10175	0.999756	-0.459468	0.99988
PF3D7_1040200	stevor	38.4088	43.4337	21.9167	14.565	20.9229	25.1266	-1.0944	0.291219	-1.86109	0.000206235
PF3D7_1466800	conserved Plasmodium protein, unknown function	213.16	243.229	147.247	129.866	140.482	135.479	-1.08422	0.0160732	-1.09059	0.0106492
PF3D7_0625100	sphingomyelin synthase 2, putative (SMS2)	4.60057	0.833172	0	0.639734	0	0.644271	-1.08046	0.999756	-0.882801	0.99988
PF3D7_1416400	conserved Plasmodium protein, unknown function	13.0349	13.3308	8.31323	6.8992	3.73623	4.7704	-1.07989	0.999756	-0.701775	0.99988
PF3D7_1337700	conserved Plasmodium protein, unknown function	8.70599	3.33269	2.57199	1.53316	3.87808	1.78503	-1.07098	0.999756	-1.06907	0.99988
PF3D7_0918700	conserved Plasmodium protein, unknown function	5.36733	7.74538	3.02299	4.81192	2.02102	3.81632	-1.07051	0.999756	-0.738122	0.99988
PF3D7_1029700	conserved Plasmodium protein, unknown function	0.512117	1.2909	1.5115	0.766578	0.673673	0.95408	-1.06461	0.999756	-0.569481	0.99988
PF3D7_0900100	erythrocyte membrane protein 1, PfEMP1 (VAR)	4.58437	5.80903	1.92899	3.19867	0.747246	1.93281	-1.06065	0.999756	-0.986388	0.99988
PF3D7_1408800	conserved Plasmodium protein, unknown function	2.04847	0	0	0	0.747246	0.644271	-1.05956	0.999756	-2.07805	0.99988
PF3D7_0811600	conserved Plasmodium protein, unknown function	55.9736	90.8158	21.8866	47.3173	14.8208	38.1632	-1.05685	0.315438	-0.880106	0.497522
PF3D7_0404100	transcription factor with AP2 domain(s), putative (ApiAP2)	11.9194	13.5544	11.574	10.7321	6.06306	6.44271	-1.0561	0.999756	-0.514039	0.99988
PF3D7_1416700	conserved Plasmodium protein, unknown function	13.8272	19.9961	7.07298	7.03707	8.53177	8.37552	-1.05142	0.999756	-1.00558	0.99988
PF3D7_1040500	rifin (RIF)	0.512117	3.87269	0	0.801987	0.775615	1.93281	-1.05052	0.999756	-1.77124	0.99988
PF3D7_0812900	probable protein, unknown function	4.58437	5.16359	4.53449	2.29973	2.69469	1.93281	-1.05019	0.999756	-1.391	0.99988
PF3D7_0502500	conserved Plasmodium protein, unknown function	2.30028	0.833172	1.82389	1.53316	0.673673	0.95408	-1.05016	0.999756	-0.432385	0.99988
PF3D7_1234700	CPW-WPC family protein	32.204	13.754	24.6225	8.43236	15.6922	5.72448	-1.03731	0.999756	-0.743717	0.99988
PF3D7_0419400	conserved Plasmodium protein, unknown function	2.75062	12.4976	4.50099	8.43236	4.04204	4.5099	-1.03692	0.999756	-0.500347	0.99988
PF3D7_0808900	rifin (RIF)	1.83375	2.17168	0	0	0.775615	1.90816	-1.03063	0.999756	-2.88353	0.99988
PF3D7_0924800	telomeric repeat binding factor 1, putative (TRF1)	1.53635	0	0.755748	0	0	0	-1.01765	0.999756	-0.705163	0.99988
PF3D7_1466500	conserved Plasmodium protein, unknown function	13.0349	4.34337	11.574	7.67681	8.21971	5.79844	-1.01695	0.999756	-0.55502	0.99988
PF3D7_0103800	actin-related protein (ARP1)	4.58437	3.33269	1.286	0	0	1.28854	-1.01646	0.999756	-3.48033	0.99988
PF3D7_0200700	rifin (RIF)	0.512117	0.833172	0	0	0.673673	0	-1.01206	0.999756	-5.62368	0.99988
PF3D7_0802800	serine/threonine protein phosphatase 2B catalytic subunit A (CNA)	4.58437	17.4966	4.50099	7.67681	3.36836	7.63264	-1.0069	0.999756	-0.888853	0.99988
PF3D7_1367300	conserved Plasmodium protein, unknown function	12.2682	3.33269	9.00197	3.20795	10.4614	2.38003	-1.00417	0.999756	-0.733345	0.99988
PF3D7_1252100	rhoptry neck protein 3 (RON3)	3.6675	7.49855	2.26724	5.36605	4.04204	7.1401	-0.999319	0.999756	-1.33731	0.99988
PF3D7_1429300	CPW-WPC family protein	37.5918	26.6615	19.1508	14.565	17.8391	16.1068	-0.991112	0.999756	-0.728509	0.99988
PF3D7_0817700	rhoptry neck protein 5 (RON5)	12.8362	9.41063	9.64497	7.66578	10.083	9.5408	-0.989317	0.999756	-0.95059	0.99988
PF3D7_0423400	asparagine-rich protein (AARP)	1.02423	0	0	1.27947	0	1.19002	-0.983939	0.999756	-0.846687	0.99988
PF3D7_0826200	alpha/beta hydrolase, putative	8.25187	12.3062	9.06897	8.95627	5.42931	4.7704	-0.980617	0.999756	-0.508201	0.99988
PF3D7_1132800	aquaglyceroporin (AQP)	174.822	210.653	98.4899	115.792	84.8828	102.439	-0.979534	0.00173882	-0.927558	0.00258179
PF3D7_1109000	small nucleolar RNA snoR07	7.68175	2.49952	3.02299	3.20795	4.65369	1.28854	-0.978365	0.999756	0.087787	0.99988
PF3D7_0603900	conserved Plasmodium protein, unknown function	4.60057	5.06726	4.50099	1.60397	1.49449	3.81632	-0.976487	0.999756	-1.32086	0.99988
PF3D7_0801900	conserved Plasmodium protein, unknown function	537.5	596.551	451.412	340.338	412.48	276.683	-0.975571	0.000238449	-0.620349	0.14246
PF3D7_0621400	Pf77 protein (ALV7)	11.5014	5.79116	0.755748	5.36605	3.87808	3.81632	-0.972541	0.999756	-0.544227	0.99988
PF3D7_1040900	rifin (RIF)	0.766761	0	0	0.639734	0.747246	0.595008	-0.971182	0.999756	-1.40022	0.99988
PF3D7_1017500	conserved Plasmodium protein, unknown function	7.33499	9.99807	7.55748	6.4159	8.08408	5.35508	-0.968949	0.999756	-0.695668	0.99988
PF3D7_0911100	conserved Plasmodium protein, unknown function	8.25187	11.6644	8.31323	10.2357	4.65369	4.7704	-0.968833	0.999756	-0.350764	0.99988
PF3D7_0516500	metabolite/drug transporter, putative	9.73022	4.34337	3.21499	2.55894	5.97797	2.38003	-0.967799	0.999756	-0.543714	0.99988
PF3D7_0517500	UTP--glucose-1-phosphate uridylyltransferase, putative	9.9679	6.66538	5.47166	3.8384	8.96695	5.15417	-0.963557	0.999756	-0.714463	0.99988
PF3D7_0402300	reticulocyte binding protein homologue 1 (RH1)	47.6775	34.2088	21.1609	19.192	17.5155	18.6839	-0.962955	0.969367	-0.823831	0.99988
PF3D7_0419700	apical merozoite protein (Pf34)	9.2181	10.8312	16.718	12.2652	5.42931	6.67856	-0.962264	0.999756	-0.32895	0.99988
PF3D7_0609500	conserved Plasmodium protein, unknown function	3.06704	8.33172	3.85799	2.29973	2.02102	3.81632	-0.96029	0.999756	-0.927508	0.99988
PF3D7_0528400	palmitoyltransferase (DHHC7)	1.53635	0.833172	0	0.801987	0	0.95408	-0.951891	0.999756	-1.62738	0.99988
PF3D7_1403700	translocation associated membrane protein, putative (TRAM)	25.0937	41.3087	23.7909	23.7639	20.2102	20.9898	-0.950831	0.356495	-0.795773	0.772205
PF3D7_0114800	Plasmodium exported protein (hyp7), unknown function	0	0	0.642998	0.766578	0	0	-0.947553	0.999756	0.25632	0.99988
PF3D7_0115100	Plasmodium exported protein (PHISTa), unknown function	0	0	0	0.801987	0	0	-0.947553	0.999756	1.17123	0.99988
PF3D7_0901300	rifin (RIF)	0	0	0	0	0	0	-0.947553	0.999756	-3.97219	0.99988
PF3D7_1140000	carbonic anhydrase (CA)	0.512117	0	1.82389	0	1.34735	0	-0.947553	0.999756	-0.945292	0.99988
PF3D7_1339000	probable protein, unknown function	0.916874	0	0	0.639734	0.747246	0	-0.947553	0.999756	0.739454	0.99988
PF3D7_0318500	conserved Plasmodium protein, unknown function	11.0025	13.754	7.71598	7.67681	6.73673	4.7704	-0.944004	0.999756	-0.790472	0.99988
PF3D7_1472900	dihydroorotase, putative	86.1862	101.345	65.5858	71.2918	57.5379	45.8156	-0.94228	0.0473353	-0.79812	0.177377
PF3D7_1035900	probable protein, unknown function (M566)	1.02423	0.833172	1.5115	2.55894	2.69469	0.95408	-0.936833	0.999756	0.00771938	0.99988
PF3D7_1313600	conserved Plasmodium protein, unknown function	25.6725	17.4966	11.574	8.43236	17.5155	11.449	-0.934192	0.999756	-1.35087	0.504096
PF3D7_1373500	erythrocyte membrane protein 1, PfEMP1 (VAR)	3.83381	6.45448	6.04598	5.7576	2.32685	2.97504	-0.933115	0.999756	-0.0933573	0.99988
PF3D7_0517600	F-actin-capping protein subunit beta, putative (CPbeta)	9.20113	4.34337	9.11943	2.55894	8.53177	2.86224	-0.932979	0.999756	-1.37299	0.99988
PF3D7_1037800	dynein intermediate chain, putative	6.41812	4.99903	8.35898	3.06631	2.32685	1.93281	-0.932604	0.999756	-1.13959	0.99988
PF3D7_1133400	apical membrane antigen 1 (AMA1)	4.09693	13.3308	3.77874	6.8992	1.55123	2.86224	-0.9283	0.999756	0.0530737	0.99988
PF3D7_1019100	conserved Plasmodium protein, unknown function	17.4206	25.8283	7.55748	9.59601	6.06306	9.5408	-0.926661	0.999756	-1.16791	0.732577
PF3D7_1029900	conserved Plasmodium protein, unknown function	33.7997	24.162	26.3629	24.8616	14.7367	17.1734	-0.92387	0.999756	-0.347257	0.99988
PF3D7_0300900	stevor-like	23.5574	21.7168	15.8707	14.565	13.9611	9.01979	-0.92066	0.999756	-0.4701	0.99988
PF3D7_0604100	transcription factor with AP2 domain(s) (SIP2)	14.3393	12.3062	7.55748	13.7984	10.8586	12.2411	-0.920364	0.999756	-0.664088	0.99988
PF3D7_1216700	perforin-like protein 2 (PLP2)	6.90085	10.9726	4.50099	6.39734	4.48348	5.79844	-0.918675	0.999756	-0.54513	0.99988
PF3D7_1038700	Plasmodium exported protein, unknown function	32.204	48.501	25.0769	27.5968	16.8418	27.3704	-0.917729	0.34972	-0.795005	0.511677
PF3D7_1343800	conserved Plasmodium protein, unknown function	51.7238	87.4831	67.5148	62.8594	35.7047	36.7234	-0.916313	0.152962	-0.509783	0.99988
PF3D7_0318800	triosephosphate isomerase, putative	1.83375	0.833172	0	0.639734	0	0.95408	-0.915198	0.999756	-1.46829	0.99988
PF3D7_1338400	conserved Plasmodium protein, unknown function	11.0025	16.6634	13.6035	9.96551	10.4614	9.5408	-0.914738	0.999756	-0.415248	0.99988
PF3D7_0107300	probable protein, unknown function	5.12117	4.16586	5.14398	5.7576	3.10246	2.57708	-0.910361	0.999756	0.32437	0.99988
PF3D7_0408700	sporozoite micronemal protein essential for cell traversal (PLP1)	2.75062	1.2909	0.911943	1.53316	1.55123	0.95408	-0.909959	0.999756	-0.578901	0.99988
PF3D7_1429200	transcription factor with AP2 domain(s), putative (ApiAP2)	18.9483	26.7841	9.00197	14.0741	13.4735	13.5297	-0.904441	0.999756	-0.911023	0.99988
PF3D7_0724900	kinesin-19, putative	14.67	6.51505	4.53449	4.59947	4.65369	3.86563	-0.903173	0.999756	-1.11312	0.99988
PF3D7_1466200	conserved Plasmodium protein, unknown function	215.465	267.448	126.671	161.853	142.724	150.537	-0.903115	0.000458013	-0.776494	0.00254664
PF3D7_1121800	petidase, M16 family	23.8387	18.3298	12.8477	12.8318	7.4104	8.58672	-0.901119	0.999756	-0.574849	0.99988
PF3D7_0324800	rifin (RIF)	0	0.723895	0	0	0	0	-0.89999	0.999756	-4.86721	0.99988
PF3D7_1101300	rifin (RIF)	2.56058	5.79116	1.5115	2.55894	1.55123	2.97504	-0.899968	0.999756	-0.987152	0.99988
PF3D7_0221400	stevor	0.766761	0	0	0.639734	0.673673	0	-0.891713	0.999756	-0.775102	0.99988
PF3D7_1425500	conserved Plasmodium protein, unknown function	5.12117	4.34337	4.53449	2.40596	2.69469	2.86224	-0.890525	0.999756	-0.963487	0.99988
PF3D7_0417000	conserved Plasmodium protein, unknown function	13.0349	3.61947	7.07298	2.29973	8.21971	1.78503	-0.889434	0.999756	-1.12596	0.99988
PF3D7_0926500	conserved Plasmodium protein, unknown function	79.7681	124.572	65.6599	78.0475	53.8017	65.7156	-0.885702	0.23537	-0.567033	0.99988
PF3D7_1127700	conserved Plasmodium protein, unknown function	3.06704	4.51814	1.82389	3.19867	2.98898	1.78503	-0.883896	0.999756	-0.141244	0.99988
PF3D7_1207700	blood stage antigen 41-3 precursor	10.0856	9.99807	5.14398	6.4159	8.08408	3.86563	-0.882485	0.999756	-0.308012	0.99988
PF3D7_1307900	tripartite motif protein, putative	9.16874	11.6644	8.31323	12.7947	7.4104	7.73125	-0.882303	0.999756	-0.656145	0.99988
PF3D7_0524200	conserved Plasmodium membrane protein, unknown function	0.512117	1.93634	0	0.801987	0.673673	0.95408	-0.881398	0.999756	-0.273146	0.99988
PF3D7_1126700	autophagy-related protein 23, putative (ATG23)	8.19387	6.66538	2.57199	4.47814	3.36836	5.72448	-0.881006	0.999756	-1.38103	0.99988
PF3D7_1232500	CG2-related protein, putative	7.33499	19.163	3.02299	10.7321	2.02102	6.67856	-0.880414	0.999756	-0.271287	0.99988
PF3D7_1323700	glideosome associated protein with multiple membrane spans 1 (GAPM1)	12.8362	9.99807	5.78698	5.7576	5.42931	7.73125	-0.87534	0.999756	-1.22595	0.99988
PF3D7_1478900	unspecified product	1450.71	917.899	526.615	538.016	511.318	739.623	-0.875293	0.999756	-1.25398	0.459049
PF3D7_1311100	meiosis-specific nuclear structural protein 1, putative	4.60905	5.16359	1.286	2.40596	2.69469	2.57708	-0.869656	0.999756	-1.52395	0.99988
PF3D7_1475800	conserved Plasmodium protein, unknown function	3.58482	1.2909	5.14398	0.766578	3.87808	0	-0.867594	0.999756	0.162113	0.99988
PF3D7_1230100	thioredoxin-like associated protein 1, putative (TLAP1)	8.19387	5.79116	2.73583	4.47814	4.48348	3.57005	-0.866916	0.999756	-0.58952	0.99988
PF3D7_1403000	conserved Plasmodium protein, unknown function	3.6675	7.49855	1.82389	4.00994	3.10246	3.57005	-0.865231	0.999756	-0.737124	0.99988
PF3D7_0813100	conserved Plasmodium protein, unknown function	15.5869	19.163	13.6035	10.8755	12.7998	8.58672	-0.864838	0.999756	-0.789418	0.99988
PF3D7_0630200	secreted ookinete protein, putative (PSOP6)	1.02423	1.2909	0	0	0	0.595008	-0.852255	0.999756	-2.24689	0.99988
PF3D7_1254800	rifin (RIF)	0	1.2909	0	0	0	0.644271	-0.8522	0.999756	-2.00876	0.99988
PF3D7_1141200	conserved Plasmodium protein, unknown function	35.8482	31.627	26.3629	24.5305	23.5786	18.0396	-0.851155	0.999756	-0.088793	0.99988
PF3D7_0614600	conserved Plasmodium protein, unknown function	4.09693	4.99903	2.26724	3.19867	2.02102	2.86224	-0.850374	0.999756	-1.12791	0.99988
PF3D7_1236300	conserved Plasmodium protein, unknown function	88.1775	112.204	77.842	67.4589	54.549	56.0516	-0.845073	0.0545526	-0.68559	0.171956
PF3D7_0632700	rifin (RIF)	1.02423	0.723895	0	0.766578	0	0	-0.843078	0.999756	0.844397	0.99988
PF3D7_0309100	conserved Plasmodium protein, unknown function	1.02423	2.17168	1.82389	0.766578	0	0.644271	-0.842308	0.999756	-1.69947	0.99988
PF3D7_0605600	nucleoside diphosphate kinase, putative	6.65752	11.6644	7.07298	5.11787	5.42931	6.67856	-0.841864	0.999756	-0.8624	0.99988
PF3D7_1003000	conserved Plasmodium protein, unknown function	6.41812	9.99807	5.14398	3.8384	3.36836	5.72448	-0.837527	0.999756	-1.20163	0.99988
PF3D7_1040300	rifin (RIF)	6.13409	7.23895	6.04598	4.59947	3.87808	3.81632	-0.83677	0.999756	-0.763969	0.99988
PF3D7_0712000	erythrocyte membrane protein 1, PfEMP1 (VAR)	37.5918	35.8264	15.115	13.4344	16.2879	20.0357	-0.833229	0.828896	-1.4264	0.0325178
PF3D7_0709800	conserved protein, unknown function	4.60905	9.03628	10.0314	4.59947	5.23072	4.7704	-0.832297	0.999756	-0.723	0.99988
PF3D7_0423800	cysteine-rich protective antigen (CyRPA)	11.0025	10.8584	6.3836	8.95627	4.71571	7.08698	-0.830273	0.999756	-0.670196	0.99988
PF3D7_1223000	conserved Plasmodium protein, unknown function	6.13409	9.99807	3.85799	8.95627	4.04204	2.86224	-0.826027	0.999756	-0.0130736	0.99988
PF3D7_0312200	TPR domain containing protein	19.9358	39.8142	24.4339	32.6264	20.9416	21.2609	-0.825651	0.804181	-0.263869	0.99988
PF3D7_1341500	inner membrane complex suture component, putative (ISC1)	1.83375	1.66634	1.5115	1.53316	0.775615	1.28854	-0.822725	0.999756	-0.967091	0.99988
PF3D7_0506900	rhomboid protease ROM4 (ROM4)	33.0075	32.5753	23.7909	31.2775	18.6148	22.6103	-0.821208	0.999756	-0.229807	0.99988
PF3D7_0904300	conserved protein, unknown function	10.0856	9.03628	11.574	10.4258	7.75615	5.95008	-0.820294	0.999756	0.224027	0.99988
PF3D7_1466000	conserved Plasmodium protein, unknown function	7.66761	5.06726	9.00197	1.9192	6.98054	2.97504	-0.817314	0.999756	-0.543511	0.99988
PF3D7_0528900	conserved Plasmodium protein, unknown function	12.2908	12.3062	17.3269	8.95627	8.96695	5.72448	-0.816603	0.999756	0.0286661	0.99988
PF3D7_0424900	Plasmodium exported protein (PHISTa), unknown function	7.68175	5.83221	3.64777	4.59947	4.48348	3.81632	-0.815229	0.999756	-0.796252	0.99988
PF3D7_1141800	phd finger protein, putative	0	0.833172	1.5115	0.639734	0.775615	0.644271	-0.808924	0.999756	-0.597674	0.99988
PF3D7_1100200	erythrocyte membrane protein 1, PfEMP1 (VAR)	13.8017	17.4271	15.503	11.4987	8.21971	6.67856	-0.806969	0.999756	-0.41804	0.99988
PF3D7_1118900	conserved Plasmodium protein, unknown function	4.58437	2.17168	1.286	1.53316	0.747246	2.86224	-0.806752	0.999756	-1.29826	0.99988
PF3D7_0934800	cAMP-dependent protein kinase catalytic subunit (PKAc)	29.7028	11.5823	43.0809	19.1645	26.3709	8.92513	-0.805992	0.999756	-0.200795	0.99988
PF3D7_0829900	unspecified product	448.555	358.224	352.363	221.988	221.932	162.356	-0.805742	0.0456124	-0.457171	0.978392
PF3D7_0729900	dynein heavy chain, putative	7.16964	13.0301	5.78698	8.43236	3.87808	7.1401	-0.800331	0.999756	-0.620573	0.99988
PF3D7_1122600	conserved Plasmodium protein, unknown function	17.9241	18.3298	10.931	10.8755	9.30738	10.3083	-0.79959	0.999756	-0.800798	0.99988
PF3D7_0728700	alpha/beta hydrolase, putative	10.0856	11.5823	13.6791	11.2278	7.4104	5.72448	-0.795041	0.999756	-0.111074	0.99988
PF3D7_0314700	zinc finger protein, putative	97.3787	171.563	63.6568	101.955	85.9333	99.862	-0.794379	0.00646113	-0.662714	0.0395984
PF3D7_0312900	hypothetical protein	8.43437	5.83221	12.7672	5.61391	9.7142	3.57005	-0.793717	0.999756	-0.0917539	0.99988
PF3D7_0922300	conserved Plasmodium protein, unknown function	3.6675	3.33269	2.73583	5.11787	2.69469	4.76007	-0.793351	0.999756	-0.644268	0.99988
PF3D7_0324100	Pfmc-2TM Maurer's cleft two transmembrane protein (MC-2TM)	11.0025	9.16489	2.26724	0.801987	4.71571	7.73511	-0.793157	0.999756	-4.17971	0.0117081
PF3D7_1141000	conserved Plasmodium protein, unknown function	4.09693	4.51814	0.642998	1.9192	0.775615	2.86224	-0.788466	0.999756	-1.23256	0.99988
PF3D7_1143100	transcription factor with AP2 domain(s) (AP2-O)	19.9358	12.4976	9.64497	14.0741	6.98054	9.66406	-0.787961	0.999756	-0.364731	0.99988
PF3D7_0532600	Plasmodium exported protein, unknown function	31.7512	47.1177	10.931	30.0675	18.6148	25.1266	-0.787069	0.660959	-0.513823	0.99988
PF3D7_0714900	tRNA Serine	1.53635	2.49952	1.286	1.60397	1.55123	1.19002	-0.786758	0.999756	-0.790189	0.99988
PF3D7_0510300	stripes inner membrane complex protein, putative (SIP)	5.12117	4.34337	0.642998	1.9192	2.32685	2.57708	-0.786426	0.999756	-1.28191	0.99988
PF3D7_1238900	protein kinase 2 (PK2)	22.021	23.8885	13.6035	21.6537	17.8391	11.449	-0.784642	0.999756	-0.164437	0.99988
PF3D7_0808700	erythrocyte membrane protein 1, PfEMP1 (VAR)	9.16874	7.09993	1.92899	6.39734	4.65369	3.86563	-0.78454	0.999756	-0.570177	0.99988
PF3D7_1226200	conserved Plasmodium protein, unknown function	18.4023	8.33172	15.432	8.43236	13.1855	4.5099	-0.782952	0.999756	0.00447671	0.99988
PF3D7_1475900	conserved Plasmodium protein, unknown function	0.512117	0.723895	0	0	0	0	-0.782344	0.999756	-4.75129	0.99988
PF3D7_0806600	kinesin-like protein, putative	36.8045	50.6726	17.3609	32.9629	11.4524	25.7602	-0.780489	0.999756	-0.38656	0.99988
PF3D7_1413200	conserved Plasmodium protein, unknown function	8.19387	8.68674	9.11943	8.95627	5.38938	6.54509	-0.779092	0.999756	-0.425205	0.99988
PF3D7_0417600	conserved Plasmodium protein, unknown function	2.75062	5.80903	0.755748	0.766578	1.49449	0.644271	-0.777759	0.999756	-1.07662	0.99988
PF3D7_0313900	conserved Plasmodium protein, unknown function	3.6675	7.74538	9.00197	3.20795	6.06306	3.81632	-0.776519	0.999756	-0.78469	0.99988
PF3D7_0613300	rhoptry protein ROP14 (ROP14)	7.68175	8.33172	9.00197	8.43236	3.87808	7.63264	-0.775392	0.999756	-0.412727	0.99988
PF3D7_0518700	mRNA-binding protein PUF1 (PUF1)	75.1837	111.645	49.5109	79.7241	30.249	53.4285	-0.773314	0.654976	-0.452203	0.99988
PF3D7_0907500	conserved Plasmodium protein, unknown function	4.09693	8.68674	3.02299	4.47814	2.32685	3.81632	-0.769586	0.999756	-0.995613	0.99988
PF3D7_1129600	phosphatidylinositol-4-phosphate 5-kinase, putative	28.6785	25.3363	18.2389	19.8317	12.7032	12.2411	-0.769384	0.999756	-0.0677484	0.99988
PF3D7_0829800	unspecified product	238.134	209.125	149.819	126.667	91.9113	99.2177	-0.769207	0.160239	-0.646095	0.401157
PF3D7_1248400	conserved Plasmodium protein, unknown function	8.70599	7.23895	6.04598	5.61391	4.65369	5.35508	-0.765928	0.999756	-0.274479	0.99988
PF3D7_0510900	small nucleolar RNA snoR04	4.58437	5.80903	3.02299	3.06631	6.98054	3.22135	-0.764857	0.999756	-0.628037	0.99988
PF3D7_1139500	#N/A	15.3352	11.6644	5.78698	6.4159	7.47246	8.33012	-0.762741	0.999756	-0.665654	0.99988
PF3D7_1201200	Plasmodium exported protein (PHISTa-like), unknown function	47.5392	64.1543	36.4777	50.5252	26.9469	30.3454	-0.761801	0.582812	-0.458706	0.99988
PF3D7_1348800	E1-E2 ATPase, putative	12.8362	13.3308	8.35898	4.81192	9.43142	5.79844	-0.761091	0.999756	-1.18306	0.99988
PF3D7_1355400	tRNA Threonine	1.02423	0.833172	0.755748	0.801987	0.747246	0	-0.759639	0.999756	-0.340555	0.99988
PF3D7_0909200	GDP-fucose protein O-fucosyltransferase 2, putative (POFUT2)	3.58482	4.51814	4.55972	4.00994	2.32685	1.90816	-0.754774	0.999756	-0.257159	0.99988
PF3D7_0420500	conserved Plasmodium protein, unknown function	7.33499	2.49952	3.21499	4.47814	4.65369	2.38003	-0.751773	0.999756	0.420114	0.99988
PF3D7_0217000	conserved Plasmodium membrane protein, unknown function	20.1712	18.718	28.9349	14.565	13.1855	9.66406	-0.750087	0.999756	-0.266005	0.99988
PF3D7_0623400	RNA-binding protein mei2 homologue, putative	6.13409	17.4271	10.5805	12.7947	4.04204	8.37552	-0.746994	0.999756	-0.414184	0.99988
PF3D7_0309300	N2227-like protein, putative	186.125	210.653	95.2242	105.788	97.0089	111.459	-0.746762	0.0617373	-0.930562	0.000380376
PF3D7_0423900	probable protein, unknown function	5.63328	2.17168	1.82389	2.55894	1.34735	1.90816	-0.74124	0.999756	-0.049096	0.99988
PF3D7_0919500	sugar transporter, putative	0	0.723895	1.5115	0.801987	0.747246	0.595008	-0.740784	0.999756	-0.0423165	0.99988
PF3D7_1359700	conserved Plasmodium protein, unknown function	45.8437	53.323	31.7414	35.2626	29.6416	28.6224	-0.740356	0.745448	-0.362852	0.99988
PF3D7_0831600	cytoadherence linked asexual protein 8 (CLAG8)	4.60905	3.33269	7.55748	3.19867	2.02102	2.86224	-0.739744	0.999756	-1.06518	0.99988
PF3D7_1476700	lysophospholipase, putative	19.2544	14.1999	13.503	10.7321	12.1261	9.52013	-0.735773	0.999756	-0.502317	0.99988
PF3D7_1351600	glycerol kinase (GK)	11.5014	18.3298	12.86	12.8318	14.7367	9.01979	-0.73516	0.999756	-0.441907	0.99988
PF3D7_1444000	conserved Plasmodium protein, unknown function	0.512117	1.2909	0.911943	0.639734	0	1.19002	-0.734175	0.999756	-1.39575	0.99988
PF3D7_1146700	kinesin-like protein, putative	2.04847	0.833172	0.911943	0.639734	0.747246	0	-0.732314	0.999756	-0.532449	0.99988
PF3D7_0317100	6-cysteine protein (B9)	18.4023	12.2635	16.6265	14.4358	14.8208	8.92513	-0.732268	0.999756	-0.23231	0.99988
PF3D7_1355600	conserved Plasmodium protein, unknown function	44.4721	56.4638	29.4742	32.8815	30.3153	33.3928	-0.731614	0.603701	-0.714711	0.63134
PF3D7_0914200	phospholipid or glycerol acyltransferase, putative	42.1762	39.3723	30.8639	29.6735	34.3573	25.7602	-0.730918	0.999756	-0.664428	0.99988
PF3D7_0105500	conserved Plasmodium protein, unknown function	14.67	14.1639	16.718	12.1549	14.9449	7.73511	-0.730291	0.999756	0.261167	0.99988
PF3D7_0708600	inner membrane complex protein 1d, putative (IMC1d)	5.36733	2.89558	1.82389	3.20795	2.69469	1.90816	-0.727861	0.999756	0.0731241	0.99988
PF3D7_0618500	malate dehydrogenase (MDH)	19.169	25.1725	12.7672	12.7947	6.72521	10.9526	-0.724696	0.999756	-0.385681	0.99988
PF3D7_0511400	conserved Plasmodium protein, unknown function	7.66761	7.49855	9.11943	7.66578	9.30738	3.81632	-0.724171	0.999756	0.0904729	0.99988
PF3D7_1219700	raf kinase inhibitor (RKIP)	7.66761	1.2909	5.14398	1.27947	2.98898	0.644271	-0.721412	0.999756	0.486395	0.99988
PF3D7_1449600	conserved Plasmodium protein, unknown function	13.8272	18.0974	12.86	15.3316	9.30738	9.5408	-0.721285	0.999756	-0.222423	0.99988
PF3D7_0517900	zinc finger protein, putative	13.8272	21.9452	9.06897	11.5152	7.75615	10.4949	-0.719939	0.999756	-0.712933	0.99988
PF3D7_1006000	conserved Plasmodium protein, unknown function	3.83381	3.61947	2.73583	0.766578	0.747246	1.90816	-0.718822	0.999756	-1.91512	0.99988
PF3D7_1145900	conserved Plasmodium protein, unknown function	17.6355	19.9961	12.86	16.0397	9.43142	11.449	-0.718448	0.999756	-0.25445	0.99988
PF3D7_1415300	RNA-binding protein Nova-1, putative	123.778	172.467	117.669	120.91	111.34	95.408	-0.716776	0.0444155	-0.493658	0.457544
PF3D7_1435600	conserved Plasmodium protein, unknown function	14.67	32.4937	12.8477	13.7984	8.75775	12.403	-0.713964	0.999756	-0.798478	0.99988
PF3D7_0820600	conserved Plasmodium membrane protein, unknown function	0.916874	2.58179	0	1.9192	0	0	-0.712754	0.999756	-0.467369	0.99988
PF3D7_0223500	erythrocyte membrane protein 1, PfEMP1 (VAR)	7.33499	9.41063	5.14398	7.67681	6.72521	5.79844	-0.712693	0.999756	-0.214283	0.99988
PF3D7_1118700	myosin light chain B (MLC-B)	3.6675	2.17168	1.5115	1.60397	0.673673	0	-0.711431	0.999756	-1.24132	0.99988
PF3D7_1117900	conserved Plasmodium protein, unknown function	186.323	238.885	118.312	140.741	118.566	128.801	-0.711366	0.284505	-0.698914	0.18147
PF3D7_0620400	merozoite surface protein 10 (MSP10)	0.916874	2.49952	0	0.639734	1.34735	0.95408	-0.707977	0.999756	-0.735924	0.99988
PF3D7_0924600	conserved Plasmodium protein, unknown function	49.5112	29.161	17.3822	17.9125	13.4735	20.9898	-0.707687	0.999756	-0.573061	0.99988
PF3D7_1304200	#N/A	12.2682	10.3272	4.55972	11.2278	6.72521	7.73511	-0.704737	0.999756	-0.260261	0.99988
PF3D7_0105400	#N/A	3.0727	2.49952	1.5115	3.06631	2.98898	1.90816	-0.703734	0.999756	-0.687385	0.99988
PF3D7_1463500	fam-a protein	35.7581	39.8142	27.6489	34.496	17.8391	21.9052	-0.703525	0.999756	-0.186792	0.99988
PF3D7_0407800	conserved Plasmodium protein, unknown function	22.9219	35.8264	16.6265	22.3907	21.5575	20.0357	-0.700254	0.999756	-0.508405	0.99988
PF3D7_0700500	rifin (RIF)	0	1.93634	0.755748	0	0.747246	0.95408	-0.700048	0.999756	-3.02058	0.99988
PF3D7_1240100	early transcribed membrane protein 12 (ETRAMP12)	0.916874	2.58179	1.92899	3.20795	2.32685	1.78503	-0.698542	0.999756	-0.21139	0.99988
PF3D7_0420900	erythrocyte membrane protein 1, PfEMP1 (VAR)	0	0.645448	0	0	0	0.595008	-0.698086	0.999756	-4.69183	0.99988
PF3D7_0700100	erythrocyte membrane protein 1, PfEMP1 (VAR)	0	0.645448	0	0.766578	0	0.595008	-0.698086	0.999756	-0.449383	0.99988
PF3D7_1038500	Plasmodium exported protein, unknown function	78.2096	62.9789	54.6548	47.5278	42.593	41.6506	-0.697561	0.519327	-0.374017	0.99988
PF3D7_0927500	dynein light chain, putative	8.25187	8.39083	8.35898	5.61391	8.53177	4.76007	-0.696355	0.999756	-0.609766	0.99988
PF3D7_0502400	merozoite surface protein 8 (MSP8)	39.1048	33.3269	10.0314	22.4556	14.8208	22.6103	-0.693421	0.999756	-0.98665	0.895678
PF3D7_0515700	glideosome-associated protein 40, putative (GAP40)	72.4331	109.979	73.3075	74.2091	50.5255	60.1071	-0.691697	0.999756	-0.762143	0.406679
PF3D7_1109100	conserved Plasmodium protein, unknown function	24.7556	27.1088	29.1822	24.3099	16.2879	14.3112	-0.690387	0.999756	-0.119307	0.99988
PF3D7_0730400	conserved Plasmodium protein, unknown function	1.83375	3.33269	3.77874	4.59947	1.49449	2.86224	-0.687032	0.999756	0.451319	0.99988
PF3D7_0927100	conserved Plasmodium protein, unknown function	22.5331	33.2992	17.3609	23.6701	20.166	20.6167	-0.686779	0.999756	-0.285367	0.99988
PF3D7_0308100	conserved Plasmodium protein, unknown function	9.16874	4.99903	13.503	18.5523	4.65369	10.4949	-0.686517	0.999756	-0.157339	0.99988
PF3D7_1245000	conserved Plasmodium protein, unknown function	24.5816	28.2319	22.6724	26.0637	14.1977	14.8182	-0.6863	0.999756	-0.225672	0.99988
PF3D7_1251000	conserved Plasmodium protein, unknown function	9.20113	2.49952	0.911943	1.53316	2.69469	1.19002	-0.685047	0.999756	-0.62221	0.99988
PF3D7_0929400	high molecular weight rhoptry protein 2 (RhopH2)	19.9726	34.1601	32.4972	41.5827	20.2102	26.4151	-0.684017	0.999756	-0.509833	0.99988
PF3D7_1138400	guanylyl cyclase (GCalpha)	32.0906	69.9865	39.2989	33.9059	14.1471	23.838	-0.681919	0.999756	-0.352877	0.99988
PF3D7_0214900	rhoptry neck protein 6 (RON6)	2.75062	7.23895	6.04598	10.2357	3.10246	6.44271	-0.680796	0.999756	-0.316148	0.99988
PF3D7_0905300	dynein heavy chain, putative	10.0856	6.66538	3.77874	3.19867	2.98898	4.5099	-0.678069	0.999756	-1.5083	0.99988
PF3D7_0211400	beta-ketoacyl-ACP synthase III (KASIII)	2.04847	4.51814	2.57199	1.9192	1.49449	2.97504	-0.676643	0.999756	-0.662931	0.99988
PF3D7_0712800	erythrocyte membrane protein 1, PfEMP1 (VAR)	1.83375	1.66634	0.642998	1.27947	0	0.95408	-0.675112	0.999756	-0.0807616	0.99988
PF3D7_0422900	conserved Plasmodium protein, unknown function	7.33499	6.51505	8.31323	7.66578	4.48348	3.81632	-0.671826	0.999756	0.0275928	0.99988
PF3D7_1471500	conserved Plasmodium membrane protein, unknown function	0.512117	0.645448	0	0	0	0	-0.671349	0.999756	-0.861435	0.99988
PF3D7_1231200	conserved Plasmodium protein, unknown function	9.16874	9.68172	7.29555	7.21789	3.87808	2.57708	-0.669795	0.999756	0.184669	0.99988
PF3D7_1306500	MORN repeat protein, putative	84.3437	34.9932	65.6599	29.4278	51.56	26.7142	-0.666619	0.999756	-0.494769	0.99988
PF3D7_1352600	protein kinase, putative	4.60057	2.17168	2.26724	1.53316	2.98898	0.95408	-0.666315	0.999756	-0.725066	0.99988
PF3D7_1006100	CCR4-NOT transcription complex subunit 5, putative (NOT5)	15.3352	23.2361	16.6265	13.6338	7.4104	8.37552	-0.663517	0.999756	-0.409653	0.99988
PF3D7_1229300	conserved Plasmodium protein, unknown function	39.433	55.016	37.7874	29.13	31.8002	21.9052	-0.660447	0.999756	-0.469289	0.99988
PF3D7_0930000	procollagen lysine 5-dioxygenase, putative	13.0349	8.33172	4.53449	4.47814	1.55123	3.86563	-0.65764	0.999756	-1.39579	0.99988
PF3D7_1003700	conserved Plasmodium protein, unknown function	64.4079	103.313	67.2616	73.5915	57.9359	71.5141	-0.655852	0.284103	-0.530907	0.712094
PF3D7_1302200	early transcribed membrane protein 13 (ETRAMP13)	0	2.49952	0.642998	1.53316	1.34735	0.644271	-0.655316	0.999756	0.0933129	0.99988
PF3D7_1434400	conserved Plasmodium membrane protein, unknown function	5.50125	4.16586	2.57199	3.19867	1.49449	1.93281	-0.653959	0.999756	-0.445855	0.99988
PF3D7_1140500	myosin F, putative (MyoF)	66.9318	44.9913	49.8794	39.2974	41.0941	27.6683	-0.649985	0.999756	-0.223165	0.99988
PF3D7_1471800	conserved Plasmodium protein, unknown function	9.16874	5.79116	9.11943	7.21789	8.53177	7.1401	-0.6496	0.999756	-0.418955	0.99988
PF3D7_1432200	conserved Plasmodium protein, unknown function	9.2181	5.06726	7.55748	7.03707	6.20492	3.81632	-0.647879	0.999756	-0.107632	0.99988
PF3D7_0112800	Plasmodium exported protein (hyp11), unknown function	6.13409	5.83221	0.911943	2.55894	0.673673	3.86563	-0.647655	0.999756	-0.90927	0.99988
PF3D7_0314800	conserved Plasmodium protein, unknown function	1.83375	5.80903	3.77874	3.06631	2.69469	0	-0.646366	0.999756	-0.281776	0.99988
PF3D7_1249200	conserved Plasmodium protein, unknown function	6.90085	4.99903	9.82472	5.36605	5.42931	3.86563	-0.645971	0.999756	-0.302176	0.99988
PF3D7_0831300	Plasmodium exported protein, unknown function (GEXP13)	91.6689	144.972	64.2998	71.6502	65.0104	88.9094	-0.643451	0.34972	-0.811862	0.0632205
PF3D7_0513700	secreted ookinete protein, putative (PSOP12)	35.271	14.4779	31.5069	9.96551	20.1756	11.5969	-0.643012	0.999756	-1.13535	0.99988
PF3D7_0910700	actin-like protein, putative (ALP5a)	7.66761	9.03628	10.931	9.19894	6.72521	5.79844	-0.641857	0.999756	0.115861	0.99988
PF3D7_1000100	erythrocyte membrane protein 1, PfEMP1 (VAR)	42.1719	36.6596	7.55748	5.7576	11.4524	25.1266	-0.640183	0.999756	-2.62734	8.16206e-05
PF3D7_0931600	conserved protein, unknown function	1.02423	0.723895	0.755748	0	0	0.595008	-0.638464	0.999756	-4.62653	0.99988
PF3D7_1431900	inner membrane complex suture component, putative (ISC3)	4.58437	8.33172	3.85799	6.13262	4.04204	5.79844	-0.632615	0.999756	-0.355665	0.99988
PF3D7_0705100	conserved Plasmodium protein, unknown function	13.8272	8.33172	9.64497	12.0298	6.20492	6.67856	-0.630627	0.999756	-0.270441	0.99988
PF3D7_0104700	transporter, putative	1.53635	1.93634	3.02299	1.27947	0	0.644271	-0.629169	0.999756	-0.686841	0.99988
PF3D7_0714100	conserved Plasmodium protein, unknown function	2.04847	1.44779	0	0.766578	0	0.95408	-0.628791	0.999756	-0.54541	0.99988
PF3D7_0419000	conserved Plasmodium protein, unknown function	9.20113	14.8453	7.29555	10.8755	6.20492	8.58672	-0.627882	0.999756	-0.374147	0.99988
PF3D7_1448200	conserved Plasmodium protein, unknown function	5.63328	5.80903	2.26724	3.83289	3.10246	2.86224	-0.624541	0.999756	-0.727966	0.99988
PF3D7_0205100	conserved Plasmodium protein, unknown function	8.25187	20.8293	14.3592	16.0981	5.23072	15.2653	-0.622664	0.999756	-0.305697	0.99988
PF3D7_1131500	conserved Plasmodium protein, unknown function	1.53352	1.66634	0	0.766578	0.775615	1.28854	-0.62223	0.999756	-1.29242	0.99988
PF3D7_1253000	gametocyte erythrocyte cytosolic protein (GECO)	696.219	850.055	499.61	574.481	433.403	514.249	-0.621368	0.195017	-0.492932	0.583549
PF3D7_0935500	Plasmodium exported protein, unknown function (GEXP22)	40.9693	60.0267	32.83	42.2224	30.6371	39.9448	-0.620752	0.949287	-0.434937	0.99988
PF3D7_1018200	serine/threonine protein phosphatase 8, putative (PPP8)	24.7556	21.7168	19.2899	24.5305	21.5575	21.9438	-0.611633	0.999756	-0.486297	0.99988
PF3D7_1130310	small nucleolar RNA snoR14a	13.8272	12.909	10.931	10.4258	13.9611	8.58672	-0.610027	0.999756	-0.178444	0.99988
PF3D7_1239400	conserved Plasmodium protein, unknown function	8.43437	2.49952	6.42998	4.47814	4.71571	2.38003	-0.609024	0.999756	0.104495	0.99988
PF3D7_1429600	conserved Plasmodium protein, unknown function (GEXP03)	17.9241	28.3279	12.217	19.1645	14.7367	15.2653	-0.59983	0.999756	-0.466487	0.99988
PF3D7_0614700	conserved Plasmodium protein, unknown function	17.6355	9.99807	7.55748	9.96551	6.73673	9.5408	-0.598698	0.999756	-0.239887	0.99988
PF3D7_1200800	serine/threonine protein kinase, FIKK family (FIKK12)	51.2117	48.4086	37.2939	50.539	43.7887	27.3704	-0.598124	0.999756	0.0499639	0.99988
PF3D7_1473200	DnaJ protein, putative	864.612	1183.57	612.134	772.159	573.179	715.785	-0.595954	0.0374294	-0.50782	0.136043
PF3D7_0620000	conserved Plasmodium protein, unknown function	9.16874	5.79116	6.04598	8.43236	3.73623	4.7704	-0.594981	0.999756	0.391176	0.99988
PF3D7_1218800	secreted ookinete protein, putative (PSOP17)	14.3393	10.8584	19.1508	10.2357	13.4504	7.63264	-0.594353	0.999756	-0.0740186	0.99988
PF3D7_1312000	malonyl CoA-acyl carrier protein transacylase precursor (MCAT)	4.58437	7.74538	4.55972	5.11787	4.48348	3.81632	-0.593949	0.999756	-0.891284	0.99988
PF3D7_1356800	serine/threonine protein kinase, putative (ARK3)	44.01	37.4927	32.4972	26.8302	39.073	29.5765	-0.589181	0.999756	-0.476343	0.99988
PF3D7_0532200	Plasmodium exported protein (PHISTc), unknown function	8.43437	9.41063	5.78698	9.59601	4.48348	5.79844	-0.586701	0.999756	-0.00289261	0.99988
PF3D7_1020200	conserved Plasmodium protein, unknown function	17.6355	17.4271	8.20749	8.31654	5.97797	7.63264	-0.585358	0.999756	-0.543762	0.99988
PF3D7_0512400	conserved Plasmodium protein, unknown function	1.53635	1.66634	0.755748	1.53316	0	1.19002	-0.583104	0.999756	-0.464624	0.99988
PF3D7_1136900	subtilisin-like protease 2 (SUB2)	8.19387	10.8584	11.8553	11.2278	8.21971	6.67856	-0.581917	0.999756	-0.236694	0.99988
PF3D7_0220800	cytoadherence linked asexual protein 2 (CLAG2)	73.2327	71.6656	43.0809	39.2974	37.7257	49.6089	-0.58148	0.984592	-0.711682	0.522831
PF3D7_1240400	erythrocyte membrane protein 1, PfEMP1 (VAR)	14.67	20.993	9.82472	11.2278	8.53177	12.4952	-0.58126	0.999756	-0.985077	0.99988
PF3D7_0823400	alpha/beta hydrolase, putative	2.30028	2.49952	2.57199	1.60397	2.32685	1.28854	-0.57995	0.999756	-0.176297	0.99988
PF3D7_0602000	conserved Plasmodium protein, unknown function	31.2391	43.325	32.7929	30.6631	28.2943	27.0594	-0.578538	0.999756	-0.472265	0.99988
PF3D7_1020100	flagellar outer arm dynein-associated protein, putative	1.02423	0	0	0	0	0.595008	-0.577409	0.999756	-4.5523	0.99988
PF3D7_1237300	conserved Plasmodium protein, unknown function	0.766761	0	0.642998	0.766578	3.10246	0.595008	-0.577409	0.999756	0.180537	0.99988
PF3D7_1201700	conserved Plasmodium membrane protein, unknown function	8.43437	12.3062	9.64497	14.4358	5.42931	7.1401	-0.574432	0.999756	0.0503183	0.99988
PF3D7_0522400	conserved Plasmodium protein, unknown function	70.5993	130.381	76.3305	104.255	62.6516	49.6122	-0.572978	0.999756	-0.0398591	0.99988
PF3D7_1348000	conserved Plasmodium protein, unknown function	8.25187	10.8312	10.5805	9.19894	7.4104	7.08698	-0.571966	0.999756	-0.426824	0.99988
PF3D7_1421000	conserved Plasmodium protein, unknown function	10.2423	7.74538	15.503	10.8755	11.4524	7.1401	-0.569465	0.999756	0.202727	0.99988
PF3D7_0913800	conserved Plasmodium protein, unknown function	0.916874	2.17168	0	1.60397	0	1.19002	-0.568986	0.999756	-0.117952	0.99988
PF3D7_0514500	conserved Plasmodium membrane protein, unknown function	1.83375	0	0	0	0.673673	0.644271	-0.568969	0.999756	-2.23168	0.99988
PF3D7_1340200	conserved Plasmodium protein, unknown function	16.102	17.4271	10.931	12.7947	13.4504	11.3052	-0.568618	0.999756	-0.383408	0.99988
PF3D7_1117300	conserved Plasmodium protein, unknown function	20.1712	27.7543	17.3609	24.0596	18.6148	16.2194	-0.567761	0.999756	-0.541631	0.99988
PF3D7_1113000	conserved Plasmodium protein, unknown function	54.0956	41.6586	31.7414	36.0894	33.6836	21.9052	-0.564721	0.999756	-0.275521	0.99988
PF3D7_1362100	14-3-3 protein (14-3-3II)	9.9679	10.3272	16.075	8.01987	14.7367	7.63264	-0.562935	0.999756	-0.0133311	0.99988
PF3D7_1146200	conserved Plasmodium protein, unknown function	11.0025	14.1999	15.432	13.4344	13.9611	10.9526	-0.561674	0.999756	-0.175087	0.99988
PF3D7_1038800	RESA-like protein with PHIST and DnaJ domains	44.9268	81.6509	34.0789	53.6605	26.9009	41.9795	-0.561384	0.999756	-0.341404	0.99988
PF3D7_0508200	longevity-assurance (LAG1) protein, putative	48.139	54.8631	45.6529	34.496	37.2295	29.5765	-0.559693	0.999756	-0.438914	0.99988
PF3D7_0406900	conserved Plasmodium protein, unknown function	11.0025	10.3272	7.07298	8.82186	4.71571	5.72448	-0.559331	0.999756	-0.494903	0.99988
PF3D7_1227300	conserved Plasmodium protein, unknown function	8.19387	11.5823	9.64497	14.0741	6.98054	9.66406	-0.556955	0.999756	0.168965	0.99988
PF3D7_0615200	conserved Plasmodium protein, unknown function	1.53352	3.22724	2.57199	2.55894	2.24174	1.90816	-0.554959	0.999756	0.169123	0.99988
PF3D7_0425200	Plasmodium exported protein (hyp15), unknown function	0	0.645448	0	0	0	0	-0.553657	0.999756	-0.296488	0.99988
PF3D7_0733000	erythrocyte membrane protein 1, PfEMP1 (VAR)	3.58482	5.16359	1.286	2.29973	1.49449	3.22135	-0.553435	0.999756	-0.609459	0.99988
PF3D7_0504300	conserved Plasmodium protein, unknown function	7.68175	5.83221	10.931	4.59947	10.083	6.44271	-0.549251	0.999756	-0.107845	0.99988
PF3D7_0801100	28S ribosomal RNA	6.41812	5.83221	5.47166	6.13262	8.21971	3.86563	-0.549233	0.999756	-0.337554	0.99988
PF3D7_1313500	conserved Plasmodium membrane protein, unknown function	6.41812	5.06726	3.21499	4.47814	2.69469	3.86563	-0.547258	0.999756	-0.937524	0.99988
PF3D7_0207900	serine repeat antigen 2 (SERA2)	3.6675	9.68172	9.82472	6.8992	3.10246	6.44271	-0.547075	0.999756	-0.188604	0.99988
PF3D7_0305800	P-loop containing nucleoside triphosphate hydrolase, putative	13.0349	10.8584	12.7672	7.66578	11.6342	6.54509	-0.546036	0.999756	-0.319195	0.99988
PF3D7_1037500	dynamin-like protein (DYN2)	18.9483	21.9452	16.718	13.6338	18.6148	13.3571	-0.545199	0.999756	-0.349097	0.99988
PF3D7_1034300	thioredoxin-like associated protein 2, putative (TLAP2)	0.512117	0	0	0	0	0	-0.544266	0.999756	0.237084	0.99988
PF3D7_1131700	conserved Plasmodium protein, unknown function	0.916874	0	0	0	0	0	-0.544266	0.999756	-0.705163	0.99988
PF3D7_0725600	18S ribosomal RNA	147.617	159.981	68.3957	85.7243	127.976	105.903	-0.543954	0.969367	-0.924486	0.0267138
PF3D7_0423300	conserved Plasmodium protein, unknown function	3.58482	5.83221	1.286	2.29973	0.673673	5.79844	-0.541944	0.999756	-1.22065	0.99988
PF3D7_0612300	conserved protein, unknown function	7.68175	9.03628	9.00197	8.01987	6.98054	5.95008	-0.541195	0.999756	0.0511735	0.99988
PF3D7_0210600	conserved Plasmodium protein, unknown function	6.65752	10.9726	6.80173	7.67681	3.36836	7.63264	-0.540553	0.999756	-0.467075	0.99988
PF3D7_1251200	coronin	4.09693	7.49855	8.35898	6.13262	5.42931	4.7704	-0.538516	0.999756	-0.218751	0.99988
PF3D7_0323300	conserved protein, unknown function	3.6675	9.68172	5.78698	10.7321	3.73623	3.86563	-0.537719	0.999756	0.229922	0.99988
PF3D7_1013800	conserved Plasmodium protein, unknown function	22.9219	15.4908	20.4052	14.0741	16.1682	13.5297	-0.536128	0.999756	-0.191423	0.99988
PF3D7_0906400	dynein light intermediate chain 2, cytosolic	11.5014	7.74538	10.0314	6.13262	7.47246	5.15417	-0.53522	0.999756	-0.442349	0.99988
PF3D7_1363800	nuclear fusion protein, putative (GEX1)	11.9194	20.6543	9.82472	19.192	13.4504	10.4949	-0.535014	0.999756	-0.192927	0.99988
PF3D7_0622100	conserved Plasmodium protein, unknown function	13.315	15.9257	9.64497	14.4358	7.47246	10.1151	-0.533742	0.999756	0.0455709	0.99988
PF3D7_1362600	conserved Plasmodium protein, unknown function	23.7696	12.4976	13.6791	13.0318	13.4504	10.9526	-0.531867	0.999756	-0.532579	0.99988
PF3D7_0215200	conserved Plasmodium protein, unknown function	9.73022	7.49855	12.7672	6.13262	9.30738	4.7704	-0.530924	0.999756	-0.296381	0.99988
PF3D7_1436600	cGMP-dependent protein kinase (PKG)	1.83375	12.4976	7.55748	7.67681	3.10246	7.73125	-0.529478	0.999756	-0.575221	0.99988
PF3D7_1008500	conserved Plasmodium membrane protein, unknown function	124.215	132.317	113.168	114.684	94.153	84.3995	-0.529427	0.704107	-0.264811	0.99988
PF3D7_1236900	conserved Plasmodium protein, unknown function	39.4256	30.8274	36.6509	30.4755	31.0246	24.8061	-0.529406	0.999756	-0.598227	0.99988
PF3D7_0402100	Plasmodium exported protein (PHISTb), unknown function	54.0956	49.2249	19.1508	29.6735	23.2685	42.9336	-0.527086	0.999756	-0.843573	0.401157
PF3D7_1215700	conserved Plasmodium protein, unknown function	1.02423	0.833172	0	0.766578	0	0.595008	-0.526071	0.999756	-0.282909	0.99988
PF3D7_1149900	stevor	7.33499	6.66538	5.29023	2.29973	6.06306	7.08698	-0.525022	0.999756	-1.31711	0.99988
PF3D7_1139000	unspecified product	6.41812	7.49855	2.73583	7.03707	5.97797	5.15417	-0.52461	0.999756	-0.371814	0.99988
PF3D7_0207600	serine repeat antigen 5 (SERA5)	31.2391	237.454	57.4368	177.846	22.2312	85.0438	-0.524367	0.999756	-0.205922	0.99988
PF3D7_0109300	fatty acid elongation protein, GNS1/SUR4 family, putative	41.2593	38.7269	34.6538	33.6835	23.9119	27.0594	-0.523843	0.999756	-0.16993	0.99988
PF3D7_0304600	circumsporozoite (CS) protein (CSP)	12.2682	18.3298	10.9433	12.1549	9.7142	13.5297	-0.521977	0.999756	-0.119693	0.99988
PF3D7_1034200	apicoplast ribosomal protein L27 precursor, putative	2.56058	5.83221	4.53449	4.81192	3.10246	3.86563	-0.518222	0.999756	-0.284068	0.99988
PF3D7_1461500	meiotic nuclear division protein 1, putative (MND1)	1.53635	1.44779	0	1.9192	0.775615	0.95408	-0.517559	0.999756	0.0735386	0.99988
PF3D7_1474400	conserved Plasmodium protein, unknown function	26.5894	35.8264	22.7986	36.0292	17.9339	18.1275	-0.517432	0.999756	-0.0363459	0.99988
PF3D7_1417300	cysteine protease ATG4, putative (ATG4)	12.8362	16.1362	11.574	11.4987	6.98054	5.79844	-0.514665	0.999756	-0.0075983	0.99988
PF3D7_1460100	FYVE and coiled-coil domain-containing protein (FCP)	13.7531	13.5544	9.11943	8.82186	9.7142	8.33012	-0.513323	0.999756	-0.268238	0.99988
PF3D7_1033900	ubiquitin-conjugating enzyme, putative	3.0727	2.49952	2.26724	3.8384	1.55123	1.28854	-0.512313	0.999756	-0.140038	0.99988
PF3D7_0612500	conserved Plasmodium protein, unknown function	9.9679	6.45448	6.3836	3.06631	11.9559	3.81632	-0.51061	0.999756	-0.695738	0.99988
PF3D7_0531600	18S ribosomal RNA	90.7705	78.9045	56.5405	46.5153	86.6805	66.3599	-0.506802	0.999756	-1.10403	0.0277527
PF3D7_1430100	serine/threonine protein phosphatase 2A activator (PTPA)	150.367	154.97	149.176	105.06	122.548	88.6563	-0.500656	0.999756	-0.33867	0.99988
PF3D7_0419200	CGI-141 protein homolog, putative	17.4206	16.7817	11.8553	13.4344	15.4945	14.2802	-0.499514	0.999756	-0.375807	0.99988
PF3D7_1122300	conserved Plasmodium protein, unknown function	26.5894	25.1725	20.5759	16.6331	13.4504	18.1275	-0.499453	0.999756	-0.516777	0.99988
PF3D7_0605700	conserved Plasmodium protein, unknown function	0.512117	0.723895	1.286	0	0	0	-0.498618	0.999756	-0.756039	0.99988
PF3D7_1140600	conserved Plasmodium protein, unknown function	20.4847	21.6625	13.6035	20.0497	14.1471	14.2802	-0.496402	0.999756	-0.257143	0.99988
PF3D7_1118000	conserved Plasmodium protein, unknown function	38.3381	38.0814	39.2136	31.347	38.0051	27.7036	-0.494996	0.999756	-0.235403	0.99988
PF3D7_0631000	tetratricopeptide repeat protein, putative	32.204	28.2319	19.1508	22.2308	18.6148	18.6839	-0.494269	0.999756	-0.168375	0.99988
PF3D7_1458100	protein PET117, putative (PET117)	9.73022	10.9726	5.47166	5.11787	5.23072	7.08698	-0.494082	0.999756	-0.655147	0.99988
PF3D7_0418400	conserved Plasmodium protein, unknown function	22.005	34.1601	27.9627	22.4556	26.1536	22.0153	-0.489815	0.999756	-0.407208	0.99988
PF3D7_1202300	dynein heavy chain, putative	41.2593	59.9884	25.7199	39.8621	25.4064	28.6224	-0.486447	0.999756	-0.337446	0.99988
PF3D7_0612700	6-cysteine protein (P12)	6.41812	13.3308	5.78698	8.31654	6.06306	7.73125	-0.486136	0.999756	-0.639494	0.99988
PF3D7_0925400	protein phosphatase-beta	13.7531	12.2635	9.00197	9.19894	13.9611	5.95008	-0.486107	0.999756	-0.203489	0.99988
PF3D7_0318000	conserved Plasmodium protein, unknown function	2.30028	2.89558	1.82389	2.40596	0.673673	2.57708	-0.485308	0.999756	-0.563225	0.99988
PF3D7_1207400	conserved Plasmodium protein, unknown function	0.916874	1.66634	0.642998	1.27947	0.775615	0.644271	-0.483277	0.999756	-0.268689	0.99988
PF3D7_0925100	conserved Plasmodium protein, unknown function	9.16874	5.16359	7.29555	4.00994	6.72521	3.86563	-0.483082	0.999756	-0.334162	0.99988
PF3D7_0910000	SET domain protein, putative (SET4)	17.4206	12.909	14.5911	15.3536	6.98054	10.3083	-0.482987	0.999756	0.122862	0.99988
PF3D7_0911300	cysteine repeat modular protein 1 (CRMP1)	9.9679	10.8584	10.9433	10.4258	11.2087	9.52013	-0.481119	0.999756	-0.0930064	0.99988
PF3D7_1201400	Plasmodium exported protein, unknown function	21.0881	16.6634	20.5759	14.565	16.2879	11.449	-0.4801	0.999756	-0.0706906	0.99988
PF3D7_0206200	pantothenate transporter (PAT)	12.8029	15.4908	10.5805	12.1549	10.4614	10.3083	-0.478996	0.999756	-0.419386	0.99988
PF3D7_0531500	unspecified product	22.9219	15.4908	15.115	10.8755	20.9229	9.66406	-0.478569	0.999756	-0.392108	0.99988
PF3D7_1436200	conserved Plasmodium protein, unknown function	31.1737	26.6615	20.4052	19.1645	23.5786	16.2194	-0.478239	0.999756	-0.448302	0.99988
PF3D7_1424700	small nucleolar RNA snoR29	26.5894	26.0602	18.2389	15.9933	21.7172	14.8752	-0.477637	0.999756	-0.431135	0.99988
PF3D7_0504900	conserved protein, unknown function	7.33499	10.3272	10.5805	10.2357	6.72521	4.5099	-0.477349	0.999756	0.113442	0.99988
PF3D7_1321100	conserved Plasmodium protein, unknown function	16.8999	31.8514	22.6724	31.4297	19.5365	24.8061	-0.476463	0.999756	-0.296148	0.99988
PF3D7_1114900	conserved Plasmodium protein, unknown function	20.1712	33.3269	16.075	17.6313	14.7367	17.1734	-0.475729	0.999756	-0.589031	0.99988
PF3D7_1446300	conserved Plasmodium membrane protein, unknown function	159.536	169.107	155.606	129.866	155.618	126.893	-0.475137	0.999756	-0.309241	0.99988
PF3D7_0216000	DEAD/DEAH box helicase, putative	30.2568	20.2691	13.6035	14.0741	11.2087	15.2653	-0.474857	0.999756	-0.543465	0.99988
PF3D7_1133000	conserved Plasmodium protein, unknown function	0.916874	1.2909	0.755748	0.801987	0.747246	0.644271	-0.47474	0.999756	-0.354068	0.99988
PF3D7_0802600	adenylyl cyclase beta (ACbeta)	25.6725	39.3723	28.7184	40.6286	24.0441	19.9724	-0.474545	0.999756	0.069993	0.99988
PF3D7_0720700	phosphoinositide-binding protein, putative	291.369	334.988	207.011	279.801	210.723	253.198	-0.472961	0.278673	-0.298137	0.99988
PF3D7_1354800	metacaspase 1 (MCA1)	40.3425	41.9541	22.7986	30.6631	22.2312	27.9654	-0.470915	0.999756	-0.628097	0.99988
PF3D7_0408600	sporozoite invasion-associated protein 1 (SIAP1)	9.9679	10.9726	3.64777	8.31654	7.47246	6.44271	-0.469614	0.999756	-0.326593	0.99988
PF3D7_1304800	small nucleolar RNA snoR16	21.0881	14.9971	21.9167	16.6331	18.1892	13.5297	-0.46893	0.999756	-0.315311	0.99988
PF3D7_0909700	FHA domain protein, putative	58.6799	58.0903	45.0099	52.1292	46.5369	40.5891	-0.468174	0.999756	-0.138986	0.99988
PF3D7_1340800	mitochondrial pyruvate carrier protein 1, putative (MPC1)	13.8017	18.3298	14.5911	12.1549	11.6342	10.9526	-0.467543	0.999756	-0.446227	0.99988
PF3D7_1333100	conserved Plasmodium protein, unknown function	10.0856	8.68674	6.04598	6.39734	3.36836	5.72448	-0.464499	0.999756	-0.254695	0.99988
PF3D7_0816900	adenylate kinase 2 (AK2)	1.83375	1.44779	3.64777	1.60397	3.36836	1.90816	-0.462846	0.999756	-0.413287	0.99988
PF3D7_0204100	conserved Plasmodium protein, unknown function	72.4331	104.147	64.9428	94.6806	63.9989	75.3797	-0.462527	0.999756	-0.121227	0.99988
PF3D7_1405700	RING zinc finger protein, putative	71.6964	80.3523	50.1569	75.8912	77.7136	58.6287	-0.460428	0.999756	-0.0206141	0.99988
PF3D7_1211100	HSP20-like chaperone	6.41812	6.45448	4.50099	6.4159	5.97797	5.35508	-0.460209	0.999756	0.0658125	0.99988
PF3D7_1105200	WD repeat-containing protein WRAP73, putative (WDR8)	5.63328	6.51505	6.80173	4.47814	5.38938	5.72448	-0.459916	0.999756	-0.580044	0.99988
PF3D7_1440600	conserved Plasmodium protein, unknown function	12.2682	9.03628	11.574	9.96551	8.75775	6.67856	-0.453797	0.999756	0.346513	0.99988
PF3D7_1132700	mitochondrial ribosomal protein L2 precursor	19.9358	30.9815	18.6469	21.4642	16.4394	20.9898	-0.453637	0.999756	-0.40647	0.99988
PF3D7_1311000	protein ISD11, putative (ISD11)	52.748	50.9904	47.5819	32.6264	40.3513	32.8578	-0.452724	0.999756	-0.420518	0.99988
PF3D7_1412900	#N/A	133.416	143.331	96.7357	97.8793	92.9669	95.2013	-0.450894	0.999756	-0.460295	0.915339
PF3D7_1368300	conserved Plasmodium protein, unknown function	42.9386	37.4927	45.3449	36.4648	42.4414	21.9438	-0.449707	0.999756	-0.0748226	0.99988
PF3D7_0832400	stevor	1.83375	1.93634	0	1.53316	0	1.90816	-0.449509	0.999756	-0.28565	0.99988
PF3D7_0725400	conserved Plasmodium protein, unknown function	0.512117	1.93634	2.26724	0.766578	1.34735	0.644271	-0.447972	0.999756	-0.901737	0.99988
PF3D7_1342600	myosin A (MyoA)	45.5784	54.2177	44.3669	42.5053	47.3125	41.0255	-0.445833	0.999756	-0.400944	0.99988
PF3D7_1430200	plasmepsin IX	17.4206	25.8283	19.6494	15.3536	16.8418	19.0816	-0.44453	0.999756	-0.700461	0.99988
PF3D7_0935300	phosphatidylinositol N-acetylglucosaminyltransferase subunit P, putative	29.1369	39.3723	35.5658	26.8302	26.9469	24.8061	-0.444521	0.999756	-0.405835	0.99988
PF3D7_1465800	dynein beta chain, putative	25.6725	33.3269	34.6538	42.2224	34.3573	25.1266	-0.443456	0.999756	0.304989	0.99988
PF3D7_1424800	unspecified product	29.1907	24.9952	22.5049	22.4556	20.9416	19.9724	-0.443397	0.999756	-0.212606	0.99988
PF3D7_0204700	hexose transporter (HT)	339.243	328.27	208.974	242.459	302.479	257.602	-0.44236	0.546694	-0.506502	0.224669
PF3D7_0422800	serpentine receptor, putative (SR12)	23.0028	18.0726	22.5049	20.4715	18.6148	8.37552	-0.442271	0.999756	0.41438	0.99988
PF3D7_1009700	tubulin--tyrosine ligase, putative	15.5869	10.8584	12.86	9.59601	11.6342	10.1151	-0.440994	0.999756	-0.0219848	0.99988
PF3D7_0414900	armadillo-domain containing rhoptry protein (ARO)	1.83375	1.66634	1.286	1.27947	1.49449	1.78503	-0.440609	0.999756	-0.138302	0.99988
PF3D7_1321600	phosphodiesterase gamma, putative (PDEgamma)	1.83375	0.723895	0.755748	0	0	0.95408	-0.439707	0.999756	-2.31268	0.99988
PF3D7_0804700	conserved Plasmodium protein, unknown function	62.1077	69.4939	46.9389	56.7268	31.8002	43.8877	-0.439	0.999756	-0.292332	0.99988
PF3D7_1145600	conserved protein, unknown function	13.8272	18.8213	6.42998	10.8755	8.53177	8.58672	-0.438971	0.999756	-0.483245	0.99988
PF3D7_1425100	small nucleolar RNA snoR31	10.0856	9.16489	10.0314	4.59947	10.8586	7.08698	-0.436906	0.999756	-0.963472	0.99988
PF3D7_1248800	conserved Plasmodium protein, unknown function	4.09693	5.16359	3.77874	5.11787	4.48348	4.16506	-0.436798	0.999756	-0.258237	0.99988
PF3D7_0704100	conserved Plasmodium membrane protein, unknown function	82.4508	93.3153	90.0197	70.5252	74.459	59.2729	-0.434459	0.999756	-0.289773	0.99988
PF3D7_0806200	conserved Plasmodium membrane protein, unknown function	4.60905	14.1639	6.80173	8.43236	4.04204	8.58672	-0.433096	0.999756	-0.055664	0.99988
PF3D7_0915700	conserved Plasmodium protein, unknown function	13.0349	23.2361	15.8707	19.2477	16.4394	13.5297	-0.43295	0.999756	-0.0550498	0.99988
PF3D7_0205300	conserved Plasmodium protein, unknown function	9.9679	8.68674	10.288	5.11787	9.7142	5.15417	-0.430886	0.999756	-0.56212	0.99988
PF3D7_0416500	repressor of RNA polymerase III transcription MAF1, putative	18.4362	31.6605	30.2209	21.7509	15.4945	16.751	-0.428047	0.999756	-0.141889	0.99988
PF3D7_0924000	patatin-like phospholipase, putative	66.0149	76.8083	56.5838	65.2528	70.062	56.5258	-0.42784	0.999756	-0.217841	0.99988
PF3D7_0113800	DBL containing protein, unknown function	39.4256	16.6496	13.6035	14.4358	16.1682	12.4952	-0.427532	0.999756	-0.407034	0.99988
PF3D7_0609800	palmitoyltransferase, putative (DHHC2)	3.0727	4.51814	2.26724	4.00994	2.24174	3.81632	-0.426737	0.999756	-0.209521	0.99988
PF3D7_0812300	sporozoite surface protein 3, putative (SSP3)	9.73022	4.16586	6.42998	6.4159	5.23072	3.22135	-0.425747	0.999756	0.886738	0.99988
PF3D7_1205700	targeted glyoxalase II (tGloII)	75.7933	100.69	63.836	69.731	90.9458	77.3125	-0.424395	0.999756	-0.494477	0.83997
PF3D7_0424800	Plasmodium exported protein (PHISTb), unknown function	0	0.723895	0.911943	0.801987	0	0	-0.424283	0.999756	0.198977	0.99988
PF3D7_0531000	conserved Plasmodium protein, unknown function	37.5918	48.501	35.3649	41.7033	32.8788	29.6365	-0.423654	0.999756	-0.269293	0.99988
PF3D7_1420100	conserved Plasmodium protein, unknown function	16.102	18.8213	12.092	13.7984	9.30738	12.403	-0.423137	0.999756	-0.436477	0.99988
PF3D7_1348700	WD repeat-containing protein 16, putative (WDR16)	2.75062	0.833172	1.5115	1.27947	0.673673	1.19002	-0.423059	0.999756	0.331301	0.99988
PF3D7_1121000	palmitoyltransferase, putative (DHHC3)	26.0699	23.8816	29.4742	19.931	20.2102	16.2194	-0.422844	0.999756	-0.177787	0.99988
PF3D7_1205500	zinc finger protein, putative	138.448	222.236	136.791	185.512	115.872	153.607	-0.422773	0.999756	-0.00335498	0.99988
PF3D7_1327100	conserved Plasmodium protein, unknown function	3.06704	1.93634	0.755748	1.60397	0	1.78503	-0.421076	0.999756	0.154921	0.99988
PF3D7_1437300	conserved Plasmodium protein, unknown function	11.7787	14.8453	19.2899	10.7321	13.9611	7.63264	-0.420924	0.999756	-0.0510929	0.99988
PF3D7_0100900	rifin (RIF)	2.30028	3.33269	1.82389	0	0	1.90816	-0.420105	0.999756	-2.74707	0.99988
PF3D7_1439500	CCAAT-binding transcription factor, putative	9.16874	11.6181	10.0314	12.0298	5.38938	5.72448	-0.417948	0.999756	-0.0402934	0.99988
PF3D7_1210800	small nucleolar RNA snoR14	1.83375	1.66634	0.755748	0.801987	0.747246	0.95408	-0.416165	0.999756	-0.401253	0.99988
PF3D7_1349700	peptidase, putative	23.0453	33.5633	44.6852	33.2662	30.989	26.7754	-0.414613	0.999756	0.0332792	0.99988
PF3D7_0626400	Sec14 domain containing protein	59.8074	87.781	66.8718	91.4819	65.7576	59.153	-0.414581	0.999756	-0.094734	0.99988
PF3D7_0612200	leucine-rich repeat protein (LRR6)	43.0931	74.2265	32.4972	54.3774	20.166	33.3928	-0.414355	0.999756	-0.0634028	0.99988
PF3D7_1344300	conserved protein, unknown function	35.8482	33.3269	25.6954	32.0795	30.6371	21.9438	-0.413704	0.999756	-0.158431	0.99988
PF3D7_1207300	conserved Plasmodium protein, unknown function	3.83381	2.49952	1.92899	3.19867	4.04204	2.97504	-0.413127	0.999756	-0.487696	0.99988
PF3D7_1421800	conserved Plasmodium protein, unknown function	36.8045	31.8514	30.8639	20.4715	35.1206	24.3953	-0.412818	0.999756	-0.665492	0.99988
PF3D7_0308700	conserved Plasmodium protein, unknown function	5.50125	10.3272	6.04598	4.47814	2.32685	4.7704	-0.412416	0.999756	-0.329463	0.99988
PF3D7_1476300	Plasmodium exported protein (PHISTb), unknown function	5.50125	9.16489	8.31323	10.4258	6.06306	6.44271	-0.411083	0.999756	-0.361661	0.99988
PF3D7_1202000	ATP-dependent RNA helicase, putative	112.666	110.372	79.7318	92.7614	99.3837	89.5537	-0.409908	0.999756	-0.305192	0.99988
PF3D7_1448900	conserved Plasmodium protein, unknown function	18.3375	20.993	25.0769	19.1645	15.5123	14.2802	-0.408747	0.999756	-0.23623	0.99988
PF3D7_1030400	conserved Plasmodium protein, unknown function	29.9037	6.66538	9.64497	8.43236	20.9229	5.72448	-0.4087	0.999756	-0.0555052	0.99988
PF3D7_1367800	secreted ookinete protein, putative (PSOP2)	1.02423	1.66634	1.92899	1.53316	0.673673	1.28854	-0.407189	0.999756	0.0539174	0.99988
PF3D7_1041300	erythrocyte membrane protein 1, PfEMP1 (VAR)	15.5869	13.3308	13.503	15.9933	3.36836	12.403	-0.406902	0.999756	-0.00494881	0.99988
PF3D7_1321000	conserved Plasmodium protein, unknown function	14.67	5.16359	8.20749	3.20795	5.23072	1.78503	-0.405963	0.999756	-0.0310674	0.99988
PF3D7_1306000	conserved Plasmodium protein, unknown function	10.0856	14.1639	6.42998	9.19894	8.75775	5.72448	-0.405042	0.999756	-0.399814	0.99988
PF3D7_0203100	protein kinase, putative	49.5112	67.1266	29.1822	50.5252	34.3733	47.704	-0.403252	0.999756	-0.327341	0.99988
PF3D7_1008700	tubulin beta chain	431.687	577.388	409.59	473.403	367.152	447.124	-0.402991	0.603701	-0.334236	0.99988
PF3D7_1226900	conserved Plasmodium protein, unknown function	29.34	32.4937	28.2702	29.8965	28.2943	26.7142	-0.402788	0.999756	-0.0335185	0.99988
PF3D7_0813800	GDP-mannose 4,6-dehydratase (GMD)	9.2181	15.2018	7.07298	12.8318	7.47246	9.52013	-0.402521	0.999756	-0.124513	0.99988
PF3D7_1025900	conserved Plasmodium protein, unknown function	55.8207	50.8235	63.0138	47.3173	49.6394	41.0255	-0.401492	0.999756	-0.312934	0.99988
PF3D7_0626500	conserved Plasmodium protein, unknown function	2.04847	4.34337	2.73583	2.55894	0.775615	2.97504	-0.39684	0.999756	-0.874492	0.99988
PF3D7_1116000	rhoptry neck protein 4 (RON4)	33.0075	27.4947	21.8619	31.9867	23.5786	23.852	-0.39674	0.999756	0.110836	0.99988
PF3D7_1033200	early transcribed membrane protein 10.2 (ETRAMP10.2)	239.304	234.121	173.066	162.492	215.621	183.183	-0.396604	0.999756	-0.586252	0.172616
PF3D7_0729100	conserved Plasmodium protein, unknown function	151.052	182.465	103.537	158.654	125.977	134.008	-0.396562	0.999756	-0.128816	0.99988
PF3D7_0403900	SET domain protein, putative (SET8)	22.9219	21.6625	17.3269	23.2576	16.4394	12.2411	-0.395223	0.999756	-0.16689	0.99988
PF3D7_0621100	conserved Plasmodium protein, unknown function	57.7631	67.4869	60.4598	62.6939	42.4414	44.8418	-0.394882	0.999756	-0.122788	0.99988
PF3D7_1009600	protein phosphatase, putative	72.4331	80.0356	61.7278	67.8118	76.7987	58.9058	-0.394001	0.999756	-0.319431	0.99988
PF3D7_0617400	erythrocyte membrane protein 1, PfEMP1 (VAR)	17.4206	20.0089	13.503	11.4987	13.9611	15.4702	-0.393139	0.999756	-0.851907	0.99988
PF3D7_1473900	conserved Plasmodium protein, unknown function	128.362	92.4821	72.6588	68.4515	89.9713	67.7397	-0.391912	0.999756	-0.233631	0.99988
PF3D7_1425600	zinc finger protein, putative	53.1787	50.345	37.7874	42.5053	50.8127	38.6755	-0.390757	0.999756	-0.325187	0.99988
PF3D7_1208200	cysteine repeat modular protein 3 (CRMP3)	33.0075	30.4036	21.2189	30.0675	24.2522	24.8061	-0.389791	0.999756	-0.166386	0.99988
PF3D7_0708900	Cg3 protein	89.1083	90.4869	93.0182	67.172	80.7026	74.7354	-0.387512	0.999756	-0.353569	0.99988
PF3D7_1019300	zinc finger protein, putative	74.7691	112.953	57.8698	92.7614	39.073	78.6011	-0.383732	0.999756	-0.241352	0.99988
PF3D7_1440400	conserved Plasmodium protein, unknown function	12.8362	9.16489	8.31323	7.03707	7.4104	5.79844	-0.381249	0.999756	-0.848113	0.99988
PF3D7_0522100	conserved Plasmodium protein, unknown function	16.5037	22.4956	12.8477	15.3316	10.7788	9.5408	-0.380074	0.999756	-0.233887	0.99988
PF3D7_1472200	histone deacetylase, putative (HDA1)	1175.44	1253.09	823.485	815.021	912.387	894.927	-0.379891	0.64809	-0.509326	0.0734295
PF3D7_1310300	zinc finger protein, putative	30.2568	29.6797	31.0061	22.2308	30.249	20.0357	-0.378835	0.999756	-0.358289	0.99988
PF3D7_1011000	inner membrane complex sub-compartment protein 1 (ISP1)	34.5043	40.6632	45.6529	43.3073	42.6588	32.4387	-0.378026	0.999756	-0.150438	0.99988
PF3D7_1028800	conserved Plasmodium protein, unknown function	31.1737	34.9932	25.0769	31.347	31.3843	23.852	-0.37741	0.999756	-0.124758	0.99988
PF3D7_1209500	#N/A	13.7531	9.16489	14.789	13.6338	8.53177	9.5408	-0.37722	0.999756	0.159689	0.99988
PF3D7_1440900	conserved Plasmodium protein, unknown function	0.916874	2.17168	1.286	0.766578	0.775615	2.57708	-0.377071	0.999756	-1.34996	0.99988
PF3D7_1144800	conserved Plasmodium protein, unknown function	34.5043	30.9815	35.5201	28.788	28.6978	21.2609	-0.376453	0.999756	-0.135662	0.99988
PF3D7_0803200	filament assembling protein, putative	17.4206	31.627	21.9167	19.8317	12.1261	11.449	-0.376067	0.999756	-0.244822	0.99988
PF3D7_1403800	nuclear formin-like protein (MISFIT)	26.5894	22.5907	30.0941	24.0596	20.2102	16.0652	-0.375401	0.999756	-0.142502	0.99988
PF3D7_1207200	conserved Plasmodium protein, unknown function	43.5299	47.0532	47.6121	49.8276	49.1781	36.7234	-0.375205	0.999756	0.24989	0.99988
PF3D7_1222700	glideosome-associated protein 45 (GAP45)	19.9726	38.3259	26.4512	35.2874	22.9049	22.5495	-0.374609	0.999756	-0.0945483	0.99988
PF3D7_0525800	inner membrane complex protein 1g, putative (IMC1g)	4.58437	7.09993	9.00197	8.01987	6.20492	3.86563	-0.373353	0.999756	0.663221	0.99988
PF3D7_1425400	DEAD/DEAH box helicase, putative	101.911	87.1355	82.9468	78.0475	100.83	71.996	-0.373206	0.999756	-0.258371	0.99988
PF3D7_0919200	PPPDE peptidase, putative	5.12117	3.87269	3.02299	4.00994	2.24174	2.57708	-0.373159	0.999756	-0.0834171	0.99988
PF3D7_1144100	mitochondrial large subunit ribosomal protein, putative	50.6996	54.2921	63.0138	54.5351	51.56	43.8104	-0.372991	0.999756	0.00957837	0.99988
PF3D7_0917700	XPA binding protein 1, putative	11.5014	18.3298	12.86	9.59601	18.6148	15.4625	-0.372859	0.999756	-0.728199	0.99988
PF3D7_1475700	tubulin epsilon chain, putative	11.9194	7.09993	10.9433	5.61391	12.4098	5.72448	-0.371919	0.999756	-0.312428	0.99988
PF3D7_1349300	tyrosine kinase-like protein (TKL3)	94.7416	91.6489	68.0173	85.8567	77.4724	71.5141	-0.371386	0.999756	-0.163646	0.99988
PF3D7_1316200	ADP-ribosylation factor, putative	18.4362	16.1362	19.9329	19.1645	18.6148	12.8854	-0.371369	0.999756	0.062761	0.99988
PF3D7_0900300	rifin (RIF)	0	0	0	0.639734	0	0	-0.37121	0.999756	0.836341	0.99988
PF3D7_0902900	conserved Plasmodium protein, unknown function	0	0	0	0	0	0	-0.37121	0.999756	-0.028522	0.99988
PF3D7_1040700	rifin (RIF)	0	0	0	0	0	0	-0.37121	0.999756	-3.32244	0.99988
PF3D7_1473000	conserved Plasmodium protein, unknown function	0	0	0	0	0	0	-0.37121	0.999756	-3.32244	0.99988
PF3D7_1247700	conserved Plasmodium protein, unknown function	1.53635	0.723895	0	0	1.49449	0.95408	-0.370261	0.999756	-2.75726	0.99988
PF3D7_1439400	ubiquinol-cytochrome c reductase iron-sulfur subunit, putative	66.9318	111.663	72.0435	98.519	60.5269	62.4943	-0.369555	0.999756	-0.121777	0.99988
PF3D7_1351700	inner membrane complex protein 1f, putative (IMC1f)	21.0881	12.4976	14.3592	10.8755	11.4524	10.3083	-0.36936	0.999756	-0.154938	0.99988
PF3D7_1319100	conserved protein, unknown function	53.1787	53.323	32.7929	46.0608	39.073	34.7906	-0.369147	0.999756	-0.191986	0.99988
PF3D7_0530800	CPW-WPC family protein	15.5869	12.3062	17.3609	12.8318	10.8586	10.4949	-0.369098	0.999756	-0.142454	0.99988
PF3D7_0402900	probable protein, unknown function	1.83375	0.645448	0.755748	1.27947	1.55123	0.595008	-0.368147	0.999756	-0.108789	0.99988
PF3D7_0923300	perforin-like protein 3 (PLP3)	18.4023	16.1362	15.432	14.7139	18.6148	9.5408	-0.365151	0.999756	-0.271661	0.99988
PF3D7_1403300	conserved Plasmodium protein, unknown function	16.8687	7.96284	12.8477	8.82186	8.08408	6.67856	-0.364446	0.999756	-0.456441	0.99988
PF3D7_0927000	CS domain protein, putative	24.5816	29.161	28.7184	24.3099	24.6591	21.2609	-0.363678	0.999756	-0.0568748	0.99988
PF3D7_1478100	Plasmodium exported protein (hyp13), unknown function	4.60057	2.89558	1.286	2.55894	0.747246	2.97504	-0.362225	0.999756	-0.275963	0.99988
PF3D7_1113900	mitogen-activated protein kinase 2 (MAPK2)	7.33499	7.09993	3.64777	9.96551	4.71571	5.15417	-0.360829	0.999756	0.220966	0.99988
PF3D7_1252900	Plasmodium exported protein, unknown function	11.9194	18.0726	10.288	17.2728	10.7788	13.5297	-0.360435	0.999756	-0.037126	0.99988
PF3D7_0617800	histone H2A (H2A)	1561.13	1982.12	1009.51	1575.66	1630.96	1616.48	-0.360144	0.999756	-0.290752	0.99988
PF3D7_0314400	serine/threonine protein phosphatase 6, putative (PPP6)	75.1837	80.0356	72.9555	62.0542	72.4829	63.1385	-0.359048	0.999756	-0.398377	0.99988
PF3D7_1420500	conserved Plasmodium membrane protein, unknown function	6.65752	5.83221	7.55748	3.8384	4.65369	4.5099	-0.358926	0.999756	-0.363639	0.99988
PF3D7_0408100	conserved Plasmodium protein, unknown function	65.0388	78.3182	48.8679	53.6605	46.5369	49.6122	-0.358791	0.999756	-0.162486	0.99988
PF3D7_0825900	conserved Plasmodium protein, unknown function	20.1712	15.9257	14.5911	10.7321	12.1261	11.9002	-0.354121	0.999756	-0.456497	0.99988
PF3D7_0614100	conserved Plasmodium protein, unknown function	26.5894	37.4927	36.2759	37.5623	32.3363	30.925	-0.353599	0.999756	0.0231345	0.99988
PF3D7_0816100	phosphopantothenoylcysteine decarboxylase, putative	13.8017	10.8312	3.77874	8.43236	9.7142	6.44271	-0.352868	0.999756	-0.0541587	0.99988
PF3D7_1422200	conserved Plasmodium protein, unknown function	24.5816	32.2724	24.9397	23.0304	27.1465	21.9438	-0.352525	0.999756	-0.344282	0.99988
PF3D7_0926400	monocarboxylate transporter, putative	34.5043	41.3087	36.4777	37.1046	27.1465	28.3479	-0.352306	0.999756	-0.139145	0.99988
PF3D7_0515600	conserved Plasmodium protein, unknown function	18.4362	24.9952	18.0039	15.9933	12.7998	14.8182	-0.351482	0.999756	-0.44535	0.99988
PF3D7_1313100	conserved Plasmodium protein, unknown function	20.4847	14.1999	14.146	11.5152	7.75615	11.449	-0.349589	0.999756	-0.315566	0.99988
PF3D7_0630800	conserved Plasmodium protein, unknown function	1.83375	1.66634	0	2.40596	0.747246	1.78503	-0.34952	0.999756	0.0487914	0.99988
PF3D7_1143800	conserved Plasmodium protein, unknown function	127.005	116.644	102.88	103.637	129.345	94.0636	-0.349241	0.999756	-0.243893	0.99988
PF3D7_1221000	histone-lysine N-methyltransferase, H3 lysine-4 specific (SET10)	212.715	296.261	181.968	257.438	185.372	237.736	-0.348684	0.999756	-0.208162	0.99988
PF3D7_1116400	guanine nucleotide-exchange factor SEC12 (SEC12)	115.226	112.928	91.9487	95.8223	123.956	91.0363	-0.348227	0.999756	-0.225648	0.99988
PF3D7_1143200	DnaJ protein, putative	19.2544	68.4175	25.6954	35.8251	10.7788	28.6224	-0.347414	0.999756	-0.150459	0.99988
PF3D7_1007200	rhoGAP GTPase, putative	3.58482	14.1999	12.092	14.0741	6.06306	5.72448	-0.346874	0.999756	0.350447	0.99988
PF3D7_0708200	conserved Plasmodium protein, unknown function	9.73022	13.754	4.55972	8.43236	8.53177	9.66406	-0.346638	0.999756	-0.466923	0.99988
PF3D7_0214200	mitochondrial ribosomal protein L13 precursor, putative	195.116	214.997	173.269	176.567	177.097	186.238	-0.346044	0.999756	-0.338122	0.99988
PF3D7_1214500	conserved Plasmodium protein, unknown function	23.7696	9.41063	19.2899	13.0318	20.9229	10.9526	-0.345436	0.999756	-0.040589	0.99988
PF3D7_0511600	apical rhoptry neck protein (ARNP)	4.58437	9.03628	4.50099	9.96551	4.48348	3.86563	-0.345402	0.999756	0.173826	0.99988
PF3D7_1318200	glycerol-3-phosphate 1-O-acyltransferase, putative (G3PAT)	12.8362	9.68172	14.146	6.4159	9.7142	7.73125	-0.345089	0.999756	-0.570208	0.99988
PF3D7_0509200	leucine-rich repeat protein (LRR2)	3.6675	4.99903	1.92899	2.40596	2.69469	2.86224	-0.344813	0.999756	-0.407272	0.99988
PF3D7_1331900	small nucleolar RNA snoR18	3.06704	5.83221	4.50099	4.47814	6.20492	5.15417	-0.344008	0.999756	-0.408876	0.99988
PF3D7_0725700	unspecified product	1.83375	0.645448	2.26724	1.53316	2.32685	2.38003	-0.343929	0.999756	0.229668	0.99988
PF3D7_1016800	Plasmodium exported protein (PHISTc), unknown function	19.4604	20.993	13.6791	12.0298	11.9559	17.1734	-0.342	0.999756	-0.560783	0.99988
PF3D7_0319900	conserved Plasmodium protein, unknown function	27.6543	22.4956	27.2069	21.4642	24.6591	18.0396	-0.341161	0.999756	-0.253292	0.99988
PF3D7_1327500	conserved Plasmodium protein, unknown function	2.56058	5.80903	3.77874	4.59947	2.69469	3.86563	-0.340403	0.999756	-0.0214277	0.99988
PF3D7_0806400	glycosyltransferase family 28 protein, putative	9.16874	12.2635	6.04598	8.31654	5.97797	6.67856	-0.339911	0.999756	-0.135096	0.99988
PF3D7_0417900	conserved Plasmodium protein, unknown function	21.4693	16.6634	13.6791	13.7984	13.1855	14.174	-0.338906	0.999756	-0.300165	0.99988
PF3D7_1138300	conserved Plasmodium membrane protein, unknown function	29.1907	37.4927	29.4742	30.6631	26.9009	30.925	-0.338834	0.999756	-0.364027	0.99988
PF3D7_1353200	membrane associated histidine-rich protein (MAHRP2)	10.7347	20.8293	3.02299	15.3536	6.06306	18.6839	-0.338327	0.999756	-0.169286	0.99988
PF3D7_0620100	conserved Plasmodium protein, unknown function	26.0699	39.1591	30.8639	35.2626	25.5996	28.3479	-0.338155	0.999756	0.100558	0.99988
PF3D7_1011600	conserved Plasmodium protein, unknown function	109.647	69.7084	84.2328	67.4589	93.8494	58.6287	-0.337332	0.999756	-0.209009	0.99988
PF3D7_1131900	conserved Plasmodium protein, unknown function	4.60905	6.45448	6.42998	7.67681	3.87808	6.44271	-0.337262	0.999756	-0.124178	0.99988
PF3D7_1329500	conserved Plasmodium protein, unknown function	261.309	319.105	218.619	312.775	235.787	270.729	-0.335937	0.999756	-0.198288	0.99988
PF3D7_1109300	small nucleolar RNA snR61/Z1/Z11	3.58482	1.2909	0.642998	1.9192	1.49449	0.95408	-0.335434	0.999756	0.503524	0.99988
PF3D7_1470400	mitochondrial pyruvate carrier protein 2, putative (MPC2)	2.75062	8.33172	6.42998	7.66578	1.55123	3.81632	-0.333983	0.999756	0.434613	0.99988
PF3D7_1433300	chromatin assembly factor 1 P55 subunit, putative	16.102	18.0974	14.146	19.931	14.9449	12.2411	-0.33345	0.999756	0.142949	0.99988
PF3D7_1464300	conserved Plasmodium protein, unknown function	13.7531	9.41063	8.20749	6.8992	8.75775	5.15417	-0.332664	0.999756	-0.383196	0.99988
PF3D7_1215200	peptidyl-prolyl cis-trans isomerase (CYP32)	20.4847	27.7543	24.6225	28.788	27.6206	16.751	-0.33177	0.999756	0.070313	0.99988
PF3D7_0824000	conserved Plasmodium protein, unknown function	11.0025	12.3062	10.931	11.5152	9.7142	8.58672	-0.331557	0.999756	0.0842158	0.99988
PF3D7_0317700	CPSF (cleavage and polyadenylation specific factor), subunit A, putative	695.452	691.533	571.788	591.032	609.674	606.259	-0.331401	0.999756	-0.205	0.99988
PF3D7_0523300	conserved Plasmodium protein, unknown function	24.5364	33.5633	20.9747	28.1483	19.5365	23.852	-0.331236	0.999756	-0.143797	0.99988
PF3D7_0724400	mitochondrial import inner membrane translocase subunit TIM14, putative (PAM18)	49.6753	43.4337	40.1255	32.6264	43.7887	32.8578	-0.331074	0.999756	-0.43653	0.99988
PF3D7_1303700	conserved Plasmodium protein, unknown function	11.0025	24.527	16.6265	16.8647	12.1261	13.3571	-0.330258	0.999756	-0.153453	0.99988
PF3D7_1019700	conserved Plasmodium protein, unknown function	95.0784	119.443	64.2386	84.3236	45.7613	81.0968	-0.330142	0.999756	-0.350685	0.99988
PF3D7_0503500	protein kinase, putative	54.0956	55.8225	40.8104	40.943	53.0545	46.3875	-0.32928	0.999756	-0.369018	0.99988
PF3D7_0110200	FAD-linked sulfhydryl oxidase ERV1, putative (ERV1)	44.5542	42.4918	46.2959	35.8251	51.1906	36.255	-0.329214	0.999756	-0.344406	0.99988
PF3D7_1239800	conserved Plasmodium protein, unknown function	892.107	1146.96	857.116	1157.27	1030.45	947.723	-0.329003	0.999756	-0.0600536	0.99988
PF3D7_1004100	hypothetical protein	42.1719	18.0726	38.3016	19.8317	28.3953	14.2802	-0.328184	0.999756	0.455889	0.99988
PF3D7_1402600	small nucleolar RNA snoR22	9.9679	9.41063	10.0314	11.5152	10.1051	9.01979	-0.325044	0.999756	0.224047	0.99988
PF3D7_1362300	conserved protein, unknown function	39.9451	41.262	46.2959	31.9867	47.3125	35.4349	-0.324884	0.999756	-0.451337	0.99988
PF3D7_0817600	conserved Plasmodium protein, unknown function	23.8387	19.9961	22.6724	16.0981	11.4524	13.3571	-0.324644	0.999756	-0.269089	0.99988
PF3D7_0424600	Plasmodium exported protein (PHISTb), unknown function	314.488	354.997	237.105	250.136	297.763	316.981	-0.324494	0.999756	-0.549156	0.276589
PF3D7_1147600	conserved Plasmodium protein, unknown function	24.7556	23.8816	17.3822	16.8647	17.5155	18.1275	-0.32348	0.999756	-0.138481	0.99988
PF3D7_0216800	conserved Plasmodium membrane protein, unknown function	4.58437	9.16489	5.78698	7.03707	3.36836	5.15417	-0.323053	0.999756	0.290738	0.99988
PF3D7_1302400	conserved Plasmodium membrane protein, unknown function	0.512117	0.723895	0	0.766578	0	0.95408	-0.322869	0.999756	-0.277599	0.99988
PF3D7_0930200	leucine-rich repeat protein (LRR8)	31.1737	23.3288	22.5049	16.8417	22.2312	19.0403	-0.322505	0.999756	-0.271604	0.99988
PF3D7_0415000	arsenical pump-driving ATPase, putative	32.7755	36.9186	38.5431	35.1854	34.3733	28.5604	-0.322222	0.999756	-0.0209481	0.99988
PF3D7_1143700	conserved Plasmodium protein, unknown function	21.0881	34.0231	24.1839	31.4297	16.2879	42.2456	-0.320446	0.999756	-0.360182	0.99988
PF3D7_1318600	conserved Plasmodium protein, unknown function	32.0906	41.6586	34.6538	46.0608	32.1316	30.2807	-0.320197	0.999756	-0.0245053	0.99988
PF3D7_0105700	asparagine-rich antigen Pfa35-2	222.8	275.606	239.195	257.173	221.185	220.341	-0.320135	0.999756	0.0336746	0.99988
PF3D7_1469900	conserved Plasmodium protein, unknown function	14.67	10.8584	8.35898	15.9933	6.20492	9.5408	-0.319963	0.999756	-0.0599268	0.99988
PF3D7_1368500	conserved Plasmodium protein, unknown function	69.6824	69.4939	61.0848	58.2158	57.2622	44.8418	-0.319122	0.999756	-0.189574	0.99988
PF3D7_1434500	dynein-related AAA-type ATPase, putative	974.558	1150.19	814.679	1136.17	1384.65	970.459	-0.317752	0.999756	-0.0712478	0.99988
PF3D7_0111200	conserved Plasmodium protein, unknown function	15.3352	17.3735	18.1379	20.4715	14.9449	16.1068	-0.3172	0.999756	0.230838	0.99988
PF3D7_1235000	PIH1 domain-containing protein, putative (PIH1)	5.50125	4.34337	15.503	13.4344	6.98054	6.54509	-0.317121	0.999756	0.904799	0.99988
PF3D7_1249700	conserved Plasmodium protein, unknown function	3.6675	3.33269	3.02299	0.766578	0.775615	1.28854	-0.316628	0.999756	-0.828902	0.99988
PF3D7_1467900	rab GTPase activator, putative	326.731	395.757	239.838	347.26	237.624	293.857	-0.316038	0.999756	-0.120555	0.99988
PF3D7_0709900	conserved Plasmodium membrane protein, unknown function	20.7026	21.9452	20.4052	16.0981	12.7032	12.8854	-0.315908	0.999756	-0.0284465	0.99988
PF3D7_1021600	deoxyribose-phosphate aldolase, putative	143.393	199.128	134.056	160.397	124.79	162.356	-0.314945	0.999756	-0.27077	0.99988
PF3D7_1321500	#N/A	92.6043	112.953	86.1552	95.3203	65.3463	69.6479	-0.314397	0.999756	-0.150642	0.99988
PF3D7_0927400	conserved Plasmodium protein, unknown function	10.7347	2.17168	2.73583	1.60397	4.04204	1.28854	-0.312188	0.999756	-0.0925255	0.99988
PF3D7_1316100	inositol polyphosphate kinase, putative (IPK2)	185.556	219.957	171.037	197.038	187.281	173.953	-0.311403	0.999756	-0.0445366	0.99988
PF3D7_1433800	conserved Plasmodium protein, unknown function	90.7705	144.972	69.3077	122.829	84.4388	79.2453	-0.311064	0.999756	-0.124515	0.99988
PF3D7_1330500	conserved Plasmodium protein, unknown function	45.8437	55.8225	45.5972	45.2281	26.9469	30.5306	-0.310746	0.999756	0.0378158	0.99988
PF3D7_1401600	Plasmodium exported protein (PHISTb), unknown function	58.6799	78.3182	30.2209	29.6735	44.0875	50.8974	-0.30986	0.999756	-0.927335	0.362756
PF3D7_0935700	Plasmodium exported protein, unknown function	34.8412	23.3288	15.432	17.2728	27.9221	21.9438	-0.309583	0.999756	-0.281181	0.99988
PF3D7_0216600	MtN3-like protein	79.8902	74.1523	47.421	61.3262	61.2742	56.6958	-0.308902	0.999756	-0.156228	0.99988
PF3D7_0523800	transporter, putative	15.5869	14.1639	9.64497	14.4358	9.43142	11.5969	-0.308639	0.999756	-0.055324	0.99988
PF3D7_1224100	conserved Plasmodium protein, unknown function	28.1664	32.4937	25.7199	26.2291	24.9259	20.9898	-0.307565	0.999756	-0.111903	0.99988
PF3D7_0728200	actin-like protein, putative (ALP3)	19.2544	17.4271	20.5759	17.6313	14.1471	13.3571	-0.307303	0.999756	0.00855992	0.99988
PF3D7_1220300	cell cycle associated protein, putative	88.9368	145.226	80.3748	118.351	91.164	84.3995	-0.306889	0.999756	0.00146515	0.99988
PF3D7_1306100	conserved Plasmodium protein, unknown function	17.412	33.3269	20.0627	27.5086	20.2102	24.4823	-0.306435	0.999756	-0.131583	0.99988
PF3D7_1305600	membrane integral peptidase, M50 family, putative	45.5784	59.9884	58.9483	55.1936	46.5369	38.1632	-0.305979	0.999756	-0.0414242	0.99988
PF3D7_0931900	adenylate kinase-like protein 2 (AKLP2)	1.02423	2.17168	3.85799	3.06631	3.36836	2.86224	-0.305151	0.999756	-0.261531	0.99988
PF3D7_1344700	conserved Plasmodium protein, unknown function	98.1055	100.69	73.3018	93.5225	99.3837	74.0912	-0.304784	0.999756	-0.155918	0.99988
PF3D7_1346400	conserved Plasmodium protein, unknown function	629.904	902.337	612.156	834.037	703.158	684.216	-0.303336	0.999756	-0.0785641	0.99988
PF3D7_1014900	conserved Plasmodium protein, unknown function	67.8487	83.3172	59.1558	83.8051	61.9779	58.6287	-0.302779	0.999756	0.0278993	0.99988
PF3D7_0822800	U5 snrnp-specific protein, putative	82.5187	85.4196	64.9428	80.6065	77.7136	76.7561	-0.302244	0.999756	-0.180774	0.99988
PF3D7_0319800	conserved Plasmodium protein, unknown function	3.0727	3.61947	2.73583	4.59947	2.32685	2.86224	-0.301827	0.999756	-0.12576	0.99988
PF3D7_0611900	lsm12, putative	59.5968	76.1629	59.7988	60.5597	45.7613	63.6659	-0.300332	0.999756	-0.373366	0.99988
PF3D7_1253400	acyl-CoA synthetase (ACS3)	22.2361	31.1275	21.8866	24.9496	19.4284	21.9438	-0.299742	0.999756	-0.231954	0.99988
PF3D7_1452600	conserved Plasmodium protein, unknown function	268.861	324.937	235.98	257.813	252.85	253.198	-0.299679	0.999756	-0.200346	0.99988
PF3D7_0322600	conserved Plasmodium protein, unknown function	11.0025	6.51505	8.20749	7.21789	6.06306	7.1401	-0.299442	0.999756	-0.15046	0.99988
PF3D7_1126300	DnaJ protein, putative	109.647	85.8446	86.8047	90.8422	106.109	78.6011	-0.298707	0.999756	-0.0160476	0.99988
PF3D7_0803700	tubulin gamma chain (g-tub)	37.8966	50.9904	41.0374	45.2281	38.3994	38.6563	-0.298342	0.999756	-0.149096	0.99988
PF3D7_0305400	conserved Plasmodium protein, unknown function	29.1907	34.2088	26.3629	30.0675	17.0635	31.5354	-0.297627	0.999756	-0.192668	0.99988
PF3D7_0521100	conserved Plasmodium protein, unknown function	19.2544	14.8453	21.2189	13.4344	14.8208	12.2411	-0.297509	0.999756	0.0393842	0.99988
PF3D7_1114200	GTPase-activating protein, putative	85.2693	108.312	88.0907	80.4907	93.8494	103.995	-0.296977	0.999756	-0.550037	0.708566
PF3D7_1206800	conserved Plasmodium protein, unknown function	147.218	134.253	131.32	122.704	125.303	102.341	-0.29624	0.999756	-0.0543764	0.99988
PF3D7_0933100	conserved Plasmodium protein, unknown function	26.8366	25.3363	29.1822	23.6701	17.8391	20.9898	-0.296061	0.999756	-0.0147977	0.99988
PF3D7_1227200	potassium channel (K1)	197.128	258.825	174.895	227.105	237.807	219.558	-0.295859	0.999756	-0.194944	0.99988
PF3D7_1320900	RNA-binding protein, putative	26.6301	31.8514	40.5089	28.1483	32.5758	23.852	-0.295786	0.999756	-0.0380597	0.99988
PF3D7_1142900	conserved Plasmodium protein, unknown function	9.2181	10.8312	10.288	7.66578	3.73623	7.63264	-0.295714	0.999756	-0.0611014	0.99988
PF3D7_0100400	rifin (RIF)	0.512117	0	0	0.639734	0	0	-0.295587	0.999756	0.869345	0.99988
PF3D7_0222200	exported protein family 3 (EPF3)	0	0	0	0	0.747246	0	-0.295587	0.999756	-3.32244	0.99988
PF3D7_0222600	rifin (RIF)	0	0	0	0	0	0	-0.295587	0.999756	-3.32244	0.99988
PF3D7_1369800	tRNA Arginine	0	0	0	0	0.673673	0	-0.295587	0.999756	-3.32244	0.99988
PF3D7_0408200	conserved Plasmodium protein, unknown function	7.68175	9.16489	7.55748	8.01987	5.23072	7.63264	-0.295109	0.999756	0.0534722	0.99988
PF3D7_1202200	mitochondrial phosphate carrier protein (MPC)	75.7933	132.962	89.3767	104.277	55.2962	79.1887	-0.293529	0.999756	-0.122059	0.99988
PF3D7_0109950	#N/A	56.3328	65.8206	55.9408	55.0171	51.8728	51.5203	-0.293507	0.999756	-0.288901	0.99988
PF3D7_0718500	prefoldin subunit 3, putative	266.066	299.488	254.432	237.388	230.152	228.072	-0.293257	0.999756	-0.273294	0.99988
PF3D7_0613800	transcription factor with AP2 domain(s) (ApiAP2)	143.032	323.37	182.891	254.614	125.303	156.558	-0.292231	0.999756	0.0817635	0.99988
PF3D7_0918000	glideosome-associated protein 50 (GAP50)	148.534	369.928	226.724	231.584	180.544	189.416	-0.290903	0.999756	-0.0816092	0.99988
PF3D7_1323600	conserved Plasmodium protein, unknown function	49.5112	55.8225	43.7239	50.539	44.0875	46.3875	-0.290012	0.999756	-0.152443	0.99988
PF3D7_0213800	conserved Plasmodium protein, unknown function	20.7026	22.5907	14.789	20.8517	14.1977	18.4453	-0.289755	0.999756	0.0194407	0.99988
PF3D7_0210700	syntaxin, Qa-SNARE family (SYN17)	18.4023	15.8303	13.503	16.8647	14.1471	13.6852	-0.289429	0.999756	0.1498	0.99988
PF3D7_0104900	RNase MRP	66.5752	87.5913	70.2196	69.731	58.1711	66.3599	-0.287535	0.999756	-0.212676	0.99988
PF3D7_1325400	conserved Plasmodium protein, unknown function	106.357	229.134	125.385	179.765	111.83	118.546	-0.287409	0.999756	0.0791286	0.99988
PF3D7_1146100	conserved Plasmodium protein, unknown function	6.90085	10.9726	9.82472	6.8992	10.1051	6.67856	-0.286746	0.999756	-0.219575	0.99988
PF3D7_1245100	kinesin-13, putative (KLP8)	44.4721	55.8225	58.5128	58.2158	50.5255	48.9646	-0.28664	0.999756	0.0534306	0.99988
PF3D7_1444100	conserved Plasmodium protein, unknown function	124.695	149.138	103.537	143.556	121.935	106.305	-0.286531	0.999756	-0.059199	0.99988
PF3D7_0606800	probable protein, unknown function	17.412	52.2813	46.8564	46.7006	29.1426	25.7708	-0.285444	0.999756	0.255587	0.99988
PF3D7_0917400	conserved Plasmodium protein, unknown function	7.33499	18.0726	11.3362	15.3316	11.2087	11.449	-0.285171	0.999756	-0.0891395	0.99988
PF3D7_1450000	serine/threonine protein kinase, putative	29.7028	30.3361	23.7909	22.2308	26.9009	20.8253	-0.28333	0.999756	-0.379513	0.99988
PF3D7_0724500	conserved Plasmodium protein, unknown function	20.1712	14.1639	19.6494	18.5523	17.9339	10.9526	-0.282953	0.999756	0.213066	0.99988
PF3D7_1026900	biotin--acetyl-CoA-carboxylase, putative	9.9679	10.3272	9.00197	8.31654	7.75615	10.3083	-0.282917	0.999756	-0.310871	0.99988
PF3D7_1407800	plasmepsin IV (PM4)	685.212	640.709	516.327	491.377	650.104	518.847	-0.281602	0.999756	-0.40877	0.152263
PF3D7_0730000	conserved Plasmodium protein, unknown function	13.7531	9.03628	12.86	11.4987	11.6342	8.33012	-0.281359	0.999756	-0.0266594	0.99988
PF3D7_1355300	histone-lysine N-methyltransferase, putative (SET6)	129.566	119.144	100.951	123.469	110.482	99.2177	-0.28044	0.999756	-0.139343	0.99988
PF3D7_1324300	conserved Plasmodium membrane protein, unknown function	493.794	577.031	456.472	506.856	567.907	494.452	-0.279489	0.999756	-0.159075	0.99988
PF3D7_1107900	mechanosensitive ion channel protein	69.1358	22.4407	52.7258	20.4715	44.0875	18.4453	-0.279248	0.999756	-0.218642	0.99988
PF3D7_0720600	conserved Plasmodium protein, unknown function	98.1055	147.471	102.026	136.263	95.6475	101.133	-0.279174	0.999756	-0.0344713	0.99988
PF3D7_0219900	Plasmodium exported protein, unknown function	11.9194	16.1362	13.503	12.8318	13.4735	12.2411	-0.277913	0.999756	-0.128375	0.99988
PF3D7_1406800	glideosome associated protein with multiple membrane spans 3 (GAPM3)	20.1712	57.4889	44.5891	30.0675	21.5575	31.4846	-0.277597	0.999756	-0.294498	0.99988
PF3D7_1333900	conserved Plasmodium protein, unknown function	159.536	189.963	149.176	179.645	161.682	157.846	-0.277386	0.999756	-0.0550582	0.99988
PF3D7_0629900	sec14-like cytosolic factor or phosphatidylinositol/phosphatidylcholine transfer protein, putative	60.4298	74.1523	56.5838	71.6502	55.2412	64.8559	-0.277049	0.999756	-0.00724306	0.99988
PF3D7_1461000	conserved Plasmodium protein, unknown function	55.3086	58.6355	48.8679	60.1491	57.3955	53.4745	-0.276883	0.999756	-0.162483	0.99988
PF3D7_0526600	conserved Plasmodium protein, unknown function	190.157	230.199	157.766	253.428	183.239	189.808	-0.275676	0.999756	0.100378	0.99988
PF3D7_1118400	haloacid dehalogenase-like hydrolase, putative	34.3118	31.1275	33.4359	24.0596	24.0441	24.3953	-0.27465	0.999756	-0.255256	0.99988
PF3D7_1217900	conserved protein, unknown function	99.8628	105.689	91.3057	78.6873	88.4201	86.3323	-0.274562	0.999756	-0.444224	0.99988
PF3D7_1366000	conserved Plasmodium protein, unknown function	79.7432	42.7098	70.0868	40.6286	72.9078	37.3677	-0.27448	0.999756	-0.315302	0.99988
PF3D7_0522200	transcription initiation factor TFIID subunit 10, putative (TAF10)	46.0057	49.9903	48.2249	40.3032	43.7887	41.8776	-0.272807	0.999756	-0.0975592	0.99988
PF3D7_0716600	cysteine desulfurase (SufS)	56.7403	65.8357	52.7258	62.6939	55.0687	53.4285	-0.272472	0.999756	-0.0863566	0.99988
PF3D7_1324400	MSF1-like protein, putative	33.0075	41.6586	32.4972	30.4755	31.3843	34.3469	-0.272028	0.999756	-0.229256	0.99988
PF3D7_1208800	zinc finger protein, putative	140.282	145.503	125.385	135.684	115.567	107.593	-0.271813	0.999756	-0.0478918	0.99988
PF3D7_0727900	conserved Plasmodium protein, unknown function	68.7656	84.6957	56.5838	67.4589	67.9994	59.9172	-0.271751	0.999756	-0.0995006	0.99988
PF3D7_0729000	signal recognition particle subunit SRP9 (SRP9)	25.6725	23.8816	25.0769	21.4642	29.6416	24.3953	-0.270435	0.999756	-0.124507	0.99988
PF3D7_1361500	#N/A	5.50125	8.33172	9.00197	5.61391	4.04204	5.72448	-0.269986	0.999756	-0.277614	0.99988
PF3D7_0713200	RESA-like protein	5.12117	4.99903	0.755748	3.06631	2.24174	3.86563	-0.269916	0.999756	-0.695799	0.99988
PF3D7_1223200	nucleus export protein BRR6, putative	113.481	125.809	102.237	115.486	106.856	114.036	-0.269615	0.999756	-0.192733	0.99988
PF3D7_1104900	calcium/calmodulin-dependent protein kinase, putative	56.8462	60.0267	51.3908	63.9734	53.2202	47.676	-0.269081	0.999756	0.0467374	0.99988
PF3D7_1024400	conserved Plasmodium protein, unknown function	7.33499	8.33172	3.64777	5.36605	5.23072	4.5099	-0.26895	0.999756	0.0531934	0.99988
PF3D7_0626700	conserved protein, unknown function	331.852	377.427	317.414	330.419	324.207	342.725	-0.26877	0.999756	-0.255055	0.99988
PF3D7_0606200	ubiquitin-conjugating enzyme E2, putative	47.6775	49.9487	36.6509	39.0955	45.582	43.1662	-0.268618	0.999756	-0.463348	0.99988
PF3D7_0320200	CPW-WPC family protein	16.5037	25.8283	11.574	18.4457	17.1867	15.2653	-0.268155	0.999756	-0.417664	0.99988
PF3D7_0921400	NifU-like scaffold protein, putative (NifU)	18.4023	35.8264	19.9329	28.8715	14.1977	25.7708	-0.265835	0.999756	-0.117847	0.99988
PF3D7_0213300	conserved Plasmodium protein, unknown function	35.271	33.2992	30.0941	36.4648	30.249	28.6224	-0.264939	0.999756	0.167103	0.99988
PF3D7_0212600	secreted protein with altered thrombospondin repeat domain (SPATR)	10.7347	11.5823	12.7672	12.8318	5.23072	12.2411	-0.264011	0.999756	-0.174377	0.99988
PF3D7_0315500	mitochondrial ribosomal protein L29/L47 precursor, putative	64.0146	84.1504	63.0138	77.4078	68.2541	68.426	-0.263897	0.999756	-0.141157	0.99988
PF3D7_1416600	conserved Plasmodium protein, unknown function	70.5993	66.4812	37.2939	53.7376	44.4624	43.8877	-0.263571	0.999756	-0.215882	0.99988
PF3D7_1453100	dynactin subunit 4, putative	8.43437	5.83221	5.29023	8.43236	7.47246	4.5099	-0.262412	0.999756	0.215544	0.99988
PF3D7_1012700	NLI interacting factor-like phosphatase, putative (NIF4)	130.349	163.302	148.533	165.581	143.489	136.585	-0.2622	0.999756	0.0343737	0.99988
PF3D7_0109600	cold-shock protein, putative	59.5968	52.1204	63.6568	42.9284	59.9569	44.8418	-0.262053	0.999756	-0.193393	0.99988
PF3D7_1471600	conserved Plasmodium protein, unknown function	5.36733	2.49952	1.286	1.9192	1.34735	2.86224	-0.261271	0.999756	-0.720308	0.99988
PF3D7_1354000	conserved Plasmodium protein, unknown function	9.20113	7.09993	7.55748	7.03707	6.06306	5.79844	-0.261271	0.999756	-0.275581	0.99988
PF3D7_1141500	conserved Plasmodium protein, unknown function	6.1454	7.49855	9.11943	5.7576	5.38938	5.95008	-0.260521	0.999756	-0.427377	0.99988
PF3D7_0915200	ribonuclease H2 subunit C, putative	39.8716	58.3221	39.2136	54.3774	48.0881	52.4744	-0.260024	0.999756	-0.0163167	0.99988
PF3D7_1311900	V-type proton ATPase catalytic subunit A (vapA)	257.595	269.797	219.262	219.429	237.624	220.153	-0.258728	0.999756	-0.324212	0.99988
PF3D7_1437700	succinyl-CoA ligase, putative	72.4331	83.9718	81.6208	70.3707	50.8127	65.8315	-0.258634	0.999756	-0.111745	0.99988
PF3D7_1303500	sodium/hydrogen exchanger, Na+, H+ antiporter (NHE)	231.477	214.125	210.26	190.001	185.372	187.428	-0.258471	0.999756	-0.203311	0.99988
PF3D7_0515400	conserved Plasmodium protein, unknown function	12.8362	5.06726	6.04598	7.67681	3.36836	5.15417	-0.258442	0.999756	0.130311	0.99988
PF3D7_1140400	conserved Plasmodium protein, unknown function	2.04847	1.44779	2.26724	2.55894	1.55123	3.81632	-0.258367	0.999756	-0.615296	0.99988
PF3D7_1449100	conserved Plasmodium protein, unknown function	32.0906	37.436	43.8334	52.4582	37.7257	23.838	-0.258284	0.999756	0.439801	0.99988
PF3D7_1023000	conserved Plasmodium membrane protein, unknown function	33.7997	42.4918	37.0316	32.1963	31.0246	29.7504	-0.25811	0.999756	-0.151109	0.99988
PF3D7_1023100	dynein heavy chain, putative	26.6301	22.4407	18.2389	19.931	26.9469	15.2653	-0.257997	0.999756	-0.27971	0.99988
PF3D7_1105100	histone H2B (H2B)	787.464	882.973	592.844	731.315	859.607	736.402	-0.257886	0.999756	-0.197287	0.99988
PF3D7_1219900	D-ribulose-5-phosphate 3-epimerase, putative	65.0981	73.5811	61.1002	62.6939	61.3042	61.85	-0.257097	0.999756	-0.240935	0.99988
PF3D7_0501400	interspersed repeat antigen (FIRA)	124.982	204.138	56.5405	190.071	44.4624	136.852	-0.256825	0.999756	-0.0840538	0.99988
PF3D7_1123100	calcium-dependent protein kinase 7 (CDPK7)	401.016	392.424	313.708	356.884	384.832	345.377	-0.256733	0.999756	-0.179084	0.99988
PF3D7_0528500	F-actin-capping protein subunit alpha, putative (CPalpha)	16.5037	27.7543	18.1379	19.8317	14.8208	14.3112	-0.256497	0.999756	-0.0145879	0.99988
PF3D7_1210100	syntaxin, Qa-SNARE family (SYN2)	115.781	132.474	105.785	110.387	106.259	110.077	-0.256305	0.999756	-0.272984	0.99988
PF3D7_1241300	conserved Plasmodium protein, unknown function	15.3352	20.2691	17.3609	23.0304	12.4098	18.0396	-0.255929	0.999756	0.078996	0.99988
PF3D7_1148100	unspecified product	29.34	39.1591	34.6538	29.6735	34.3573	31.5693	-0.255716	0.999756	-0.361282	0.99988
PF3D7_1304300	conserved Plasmodium protein, unknown function	19.2544	16.1362	14.789	17.2728	17.9339	14.3112	-0.25561	0.999756	0.22953	0.99988
PF3D7_1002900	conserved Plasmodium protein, unknown function	66.9318	73.5811	50.1569	67.3669	45.1361	67.6484	-0.255584	0.999756	-0.194726	0.99988
PF3D7_1148900	Plasmodium exported protein, unknown function	7.33499	11.6181	10.288	10.4258	8.21971	8.92513	-0.254635	0.999756	-0.36821	0.99988
PF3D7_1310000	mitochondrial ATP synthase delta subunit, putative (OSCP)	68.1115	86.8674	85.5187	72.9297	78.8197	72.8026	-0.253537	0.999756	-0.287407	0.99988
PF3D7_1127400	conserved Plasmodium protein, unknown function	34.8412	59.9884	39.8659	40.943	34.1271	44.8418	-0.253407	0.999756	-0.306779	0.99988
PF3D7_1221100	conserved Plasmodium protein, unknown function	23.7696	12.3062	15.503	13.6338	22.9049	12.403	-0.253196	0.999756	0.0138483	0.99988
PF3D7_1335900	thrombospondin-related anonymous protein (TRAP)	1.02423	0.645448	0.642998	2.29973	0	1.19002	-0.251917	0.999756	1.6007	0.99988
PF3D7_1473300	conserved Plasmodium protein, unknown function	19.2544	19.3634	18.2389	11.5152	7.47246	12.8854	-0.251535	0.999756	-0.473583	0.99988
PF3D7_1342900	transcription factor with AP2 domain(s) (ApiAP2)	376.835	409.86	333.716	439.489	373.846	380.21	-0.250955	0.999756	-0.0613726	0.99988
PF3D7_1460900	#N/A	40.3425	37.6425	34.6538	46.5153	33.3514	29.5765	-0.250762	0.999756	0.237461	0.99988
PF3D7_1239100	mitochondrial ribosomal protein L23 precursor, putative	73.7448	98.7536	91.3057	79.3968	75.4514	77.9461	-0.249641	0.999756	-0.130579	0.99988
PF3D7_1361100	protein transport protein Sec24A (SEC24A)	299.588	368.262	270.847	308.164	275.734	302.163	-0.249364	0.999756	-0.0822035	0.99988
PF3D7_0416100	glutamyl-tRNA(Gln) amidotransferase subunit A, putative	136.614	168.462	136.316	161.213	115.823	149.471	-0.249095	0.999756	-0.0217686	0.99988
PF3D7_0619400	cell division cycle protein 48 homologue, putative	828.102	952.646	783.172	804.145	836.916	796.319	-0.248776	0.999756	-0.236219	0.99988
PF3D7_0614200	cytosolic Fe-S cluster assembly factor NAR1, putative (NAR1)	108.057	98.1081	79.7318	99.6551	105.484	84.9131	-0.247877	0.999756	0.0390318	0.99988
PF3D7_0105600	conserved Plasmodium protein, unknown function	151.284	145.226	117.026	136.903	141.977	111.862	-0.247333	0.999756	0.0374239	0.99988
PF3D7_1123500	conserved Plasmodium protein, unknown function	201.712	204.96	167.18	182.853	185.317	161.068	-0.247035	0.999756	-0.0939246	0.99988
PF3D7_0627700	transportin	729.766	852.637	632.067	775.01	731.554	740.19	-0.246943	0.999756	-0.19313	0.99988
PF3D7_1028700	merozoite TRAP-like protein (MTRAP)	32.0906	47.4908	45.3449	40.3032	38.7808	36.0792	-0.246723	0.999756	-0.0165435	0.99988
PF3D7_1470300	conserved Plasmodium protein, unknown function	27.1422	26.0602	27.0059	22.9973	27.6481	20.0357	-0.246634	0.999756	-0.15553	0.99988
PF3D7_1439600	conserved Plasmodium protein, unknown function	75.1837	117.472	84.8758	99.1587	68.7146	91.5917	-0.246597	0.999756	-0.203351	0.99988
PF3D7_1030800	calmodulin, putative	7.33499	14.9971	9.00197	9.19894	5.97797	6.67856	-0.246202	0.999756	-0.335603	0.99988
PF3D7_0219700	Plasmodium exported protein (PHISTc), unknown function (GEXP20)	22.2361	34.747	21.8866	32.0795	24.8197	24.3953	-0.246053	0.999756	0.0429131	0.99988
PF3D7_0620200	conserved Plasmodium protein, unknown function	2.56058	1.93634	1.92899	1.27947	0.747246	0.95408	-0.24502	0.999756	-0.196362	0.99988
PF3D7_1215000	thioredoxin peroxidase 2 (Trx-Px2)	23.8387	33.3269	31.5069	40.943	24.2522	23.852	-0.244876	0.999756	-0.0109805	0.99988
PF3D7_1224800	conserved Plasmodium protein, unknown function	32.9707	49.1572	32.7929	48.1192	35.7047	36.255	-0.244774	0.999756	0.106691	0.99988
PF3D7_1471000	RNA 3'-terminal phosphate cyclase-like protein, putative	169.622	158.135	154.32	123.419	160.658	137.874	-0.244534	0.999756	-0.278658	0.99988
PF3D7_0808300	ubiquitin regulatory protein, putative	53.1787	70.8196	52.7258	56.2966	42.6588	55.3367	-0.244433	0.999756	-0.221063	0.99988
PF3D7_0315100	eukaryotic translation initiation factor 4E (eIF4E)	113.178	134.899	108.024	101.05	111.34	108.765	-0.244422	0.999756	-0.327856	0.99988
PF3D7_0906500	arginase	281.48	238.287	230.193	184.243	270.69	207.989	-0.244357	0.999756	-0.344374	0.99988
PF3D7_0935600	gametocytogenesis-implicated protein (GIG)	26.0699	28.2319	11.8553	42.9284	12.7032	29.7504	-0.244293	0.999756	0.180618	0.99988
PF3D7_0805300	conserved Plasmodium protein, unknown function	39.1048	28.2319	24.6225	28.1483	17.9339	22.5495	-0.24427	0.999756	-0.111962	0.99988
PF3D7_1308600	conserved Plasmodium protein, unknown function	108.569	138.771	109.953	113.08	127.032	113.647	-0.24388	0.999756	-0.195857	0.99988
PF3D7_1117200	conserved Plasmodium protein, unknown function	15.5869	18.3298	12.7672	15.3536	9.7142	14.174	-0.242665	0.999756	-0.0913708	0.99988
PF3D7_1145000	conserved Plasmodium protein, unknown function	11.0025	12.2635	12.7672	13.4344	7.4104	11.9002	-0.242567	0.999756	0.238855	0.99988
PF3D7_1458200	conserved Plasmodium protein, unknown function	22.5331	38.7269	28.2702	29.4278	24.0441	25.7708	-0.242314	0.999756	-0.266754	0.99988
PF3D7_0830600	Plasmodium exported protein (PHISTc), unknown function	77.4429	88.3152	29.5779	55.1936	46.3293	67.7397	-0.242289	0.999756	-0.613221	0.99988
PF3D7_0609700	conserved Plasmodium protein, unknown function	184.789	144.139	112.169	123.506	166.757	140.25	-0.242018	0.999756	-0.310532	0.99988
PF3D7_1041000	rifin (RIF)	1.02423	0.833172	0.755748	0	2.02102	0.95408	-0.241982	0.999756	-2.30303	0.99988
PF3D7_1244300	ACEA small nucleolar RNA U3	5.63328	3.61947	6.3836	4.59947	2.69469	3.81632	-0.241952	0.999756	0.292868	0.99988
PF3D7_0825000	conserved Plasmodium protein, unknown function	141.084	173.011	148.533	168.25	141.162	126.921	-0.241949	0.999756	0.117931	0.99988
PF3D7_1024800	conserved Plasmodium protein, unknown function	968.219	1022.3	787.673	1126.87	978.847	882.524	-0.241766	0.999756	-0.0777818	0.99988
PF3D7_1208500	conserved Plasmodium protein, unknown function	153.123	114.145	128.6	117.711	139.611	109.482	-0.24171	0.999756	-0.117792	0.99988
PF3D7_1466600	conserved Plasmodium protein, unknown function	13.8017	6.51505	13.6791	4.81192	17.9339	5.15417	-0.241424	0.999756	-0.316832	0.99988
PF3D7_1130800	armadillo repeat protein PF16, putative	11.0025	9.16489	12.86	10.7321	10.083	7.08698	-0.241359	0.999756	0.259485	0.99988
PF3D7_1104200	chromatin remodeling protein (SNF2L)	289.732	253.016	255.913	224.547	273.792	218.368	-0.240387	0.999756	-0.0211152	0.99988
PF3D7_0905100	nucleoporin NUP100/NSP100, putative (NUP100)	187.959	208.48	203.83	193.279	189.25	183.617	-0.238476	0.999756	-0.0851395	0.99988
PF3D7_1464700	ATP synthase (C/AC39) subunit, putative	93.5212	95.8148	75.8738	85.8127	96.3352	79.2453	-0.237827	0.999756	-0.134544	0.99988
PF3D7_0317400	conserved Plasmodium protein, unknown function	19.169	21.9452	18.0039	21.7509	16.2879	17.8503	-0.237635	0.999756	0.159604	0.99988
PF3D7_1424600	small nucleolar RNA snoR28	15.5869	15.2018	16.718	10.8755	10.7788	14.8752	-0.23711	0.999756	-0.302547	0.99988
PF3D7_1122900	dynein heavy chain, putative	112.776	115.811	83.888	107.475	114.524	99.862	-0.236678	0.999756	-0.141333	0.99988
PF3D7_1358400	conserved Plasmodium protein, unknown function	6.41812	5.79116	6.80173	8.43236	3.10246	5.79844	-0.235532	0.999756	0.057526	0.99988
PF3D7_0405900	apical sushi protein (ASP)	11.9194	15.8303	18.1379	12.7947	12.7998	9.66406	-0.235047	0.999756	-0.165582	0.99988
PF3D7_1426400	MORN repeat protein, putative	0.512117	0.645448	0.911943	0.639734	0	0.644271	-0.234265	0.999756	-0.638157	0.99988
PF3D7_1408700	conserved Plasmodium protein, unknown function	551.958	776.015	506.683	724.818	664.302	633.963	-0.234179	0.999756	0.0264372	0.99988
PF3D7_1142800	conserved Plasmodium protein, unknown function	79.7432	81.9719	82.9868	86.3641	75.2347	69.5813	-0.234004	0.999756	-0.0245025	0.99988
PF3D7_0904700	bacterial histone-like protein (HU)	13.7531	12.2635	12.7672	11.4987	15.4945	9.66406	-0.232839	0.999756	0.0904149	0.99988
PF3D7_1465500	potassium channel (K2)	5.63328	4.16586	6.42998	2.40596	4.48348	2.97504	-0.232784	0.999756	-0.389524	0.99988
PF3D7_0811700	conserved Plasmodium protein, unknown function	4.09693	0.833172	1.286	2.29973	1.34735	1.28854	-0.232628	0.999756	0.141408	0.99988
PF3D7_1454200	conserved Plasmodium protein, unknown function	269.561	227.843	226.335	223.907	270.503	228.979	-0.232375	0.999756	-0.142738	0.99988
PF3D7_0712900	erythrocyte membrane protein 1, PfEMP1 (VAR)	5.36733	2.58179	0	0	2.02102	1.93281	-0.232096	0.999756	-3.17156	0.99988
PF3D7_0309200	serine/threonine protein kinase, putative (ARK2)	207.919	239.461	177.601	225.826	208.482	197.147	-0.231872	0.999756	-0.0795261	0.99988
PF3D7_1016600	Plasmodium exported protein (PHISTc), unknown function	26.6301	27.7543	18.0039	21.7509	13.9611	24.8061	-0.231683	0.999756	-0.150452	0.99988
PF3D7_0530300	conserved Plasmodium membrane protein, unknown function	36.3603	39.8142	39.8659	41.3952	39.5564	39.2706	-0.231042	0.999756	-0.126601	0.99988
PF3D7_1433100	conserved Plasmodium membrane protein, unknown function	81.2767	80.681	66.8718	85.0846	94.153	76.1611	-0.23014	0.999756	-0.184876	0.99988
PF3D7_1456800	V-type H(+)-translocating pyrophosphatase, putative (VP1)	720.663	540.24	530.473	449.733	687.195	432.198	-0.229905	0.999756	-0.166068	0.99988
PF3D7_1406500	WD repeat-containing protein 65, putative (WDR65)	40.4572	41.9859	48.8679	34.4855	44.0875	33.5021	-0.229627	0.999756	-0.12381	0.99988
PF3D7_1435200	conserved Plasmodium protein, unknown function	21.0881	17.4271	6.42998	9.96551	8.75775	7.73125	-0.22949	0.999756	-0.271581	0.99988
PF3D7_1111900	conserved Plasmodium protein, unknown function	55.8207	57.1877	49.5109	45.2281	47.1571	52.1859	-0.228796	0.999756	-0.364513	0.99988
PF3D7_0912700	conserved Plasmodium protein, unknown function	9.73022	14.1999	12.86	13.4344	9.7142	12.8854	-0.228489	0.999756	-0.26537	0.99988
PF3D7_0526500	conserved Plasmodium protein, unknown function	211.626	235.99	169.109	204.676	209.229	205.522	-0.227919	0.999756	-0.0540409	0.99988
PF3D7_1319200	conserved Plasmodium protein, unknown function	20.1712	21.7168	17.3609	17.6437	15.4945	20.0357	-0.227468	0.999756	-0.195061	0.99988
PF3D7_0311300	phosphatidylinositol 3- and 4-kinase, putative	167.462	190.796	176.824	190.001	160.658	165.412	-0.227003	0.999756	-0.0106715	0.99988
PF3D7_0711200	conserved Plasmodium protein, unknown function	58.3813	48.501	72.0158	45.2281	52.7418	40.0714	-0.226981	0.999756	-0.208969	0.99988
PF3D7_0525400	G-protein coupled receptor, putative	27.6034	40.6632	33.7419	40.943	34.3573	35.301	-0.226717	0.999756	-0.0796541	0.99988
PF3D7_1340700	ras-related protein Rab-11B (RAB11b)	20.1712	29.6906	23.1479	25.5894	14.7367	23.852	-0.226607	0.999756	0.137266	0.99988
PF3D7_1005400	conserved Plasmodium protein, unknown function	1.02423	0	0	0.639734	0	0	-0.226402	0.999756	0.960852	0.99988
PF3D7_1026500	conserved Plasmodium protein, unknown function	0	0	0.755748	0	0	0	-0.226402	0.999756	1.12756	0.99988
PF3D7_1254400	rifin (RIF)	0	0	0	0	0	0	-0.226402	0.999756	-3.16875	0.99988
PF3D7_1212500	glycerol-3-phosphate 1-O-acyltransferase (GAT)	112.666	145.226	108.667	134.918	112.834	124.989	-0.226014	0.999756	0.0194044	0.99988
PF3D7_1341100	U6 spliceosomal RNA	0	0.723895	0.755748	0	0	0.644271	-0.225565	0.999756	-2.12606	0.99988
PF3D7_1122700	conserved Plasmodium protein, unknown function	1.83375	6.66538	6.04598	4.47814	2.02102	2.86224	-0.225095	0.999756	-0.222426	0.99988
PF3D7_0611500	conserved Plasmodium protein, unknown function	6.90085	9.68172	4.50099	5.7576	4.48348	5.72448	-0.225019	0.999756	-0.408989	0.99988
PF3D7_0922600	glutamine synthetase, putative	357.97	358.224	333.073	308.352	371.867	292.744	-0.224944	0.999756	-0.0572554	0.99988
PF3D7_1472700	DNA-directed RNA polymerase, alpha subunit, putative	46.7724	49.1572	43.7239	42.9284	45.582	43.1662	-0.224459	0.999756	-0.124166	0.99988
PF3D7_0822300	small nuclear ribonucleoprotein G, putative (SNRPG)	58.3813	72.2902	59.7988	58.5451	58.1711	63.1385	-0.223168	0.999756	-0.230767	0.99988
PF3D7_0610400	histone H3 (H3)	1060.43	1410.56	874.554	1124.01	1118.3	1198.99	-0.223149	0.999756	-0.219244	0.99988
PF3D7_0505200	actin-like protein, putative (ALP2b)	158.72	175.799	168.709	161.748	190.026	142.207	-0.223075	0.999756	-0.124221	0.99988
PF3D7_1022300	ZIP domain-containing protein, putative (ZIPCO)	54.0956	69.9865	62.3708	62.0542	54.549	60.0959	-0.222874	0.999756	-0.252084	0.99988
PF3D7_1129900	transporter, putative	88.5962	83.3172	59.7988	82.0239	84.4388	69.5813	-0.222651	0.999756	-0.202157	0.99988
PF3D7_1204500	conserved Plasmodium protein, unknown function	264.533	249.118	269.935	213.875	272.745	214.542	-0.222455	0.999756	-0.192119	0.99988
PF3D7_1468000	conserved Plasmodium protein, unknown function	45.8437	39.8142	49.1236	36.4648	41.0941	29.5765	-0.222044	0.999756	-0.18355	0.99988
PF3D7_0812600	ubiquitin-conjugating enzyme, putative	55.9736	59.3594	63.6568	49.061	51.56	55.4073	-0.222025	0.999756	-0.17793	0.99988
PF3D7_1339800	mitotic-spindle organizing protein 1, putative	23.0453	24.162	21.9167	22.3907	19.5365	20.8253	-0.221679	0.999756	-0.0456971	0.99988
PF3D7_0826300	SPRY domain, putative	79.3781	99.8975	85.7227	99.1587	79.1127	82.0509	-0.221622	0.999756	0.0231351	0.99988
PF3D7_1411000	#N/A	28.4231	19.3634	15.115	21.7509	14.8208	16.2194	-0.221271	0.999756	0.358646	0.99988
PF3D7_1470500	phosphodiesterase delta, putative (PDEdelta)	23.0453	30.9815	31.5069	33.9059	19.5365	18.1275	-0.221142	0.999756	0.311412	0.99988
PF3D7_0423500	glideosome associated protein with multiple membrane spans 2 (GAPM2)	11.0025	19.163	19.1508	17.9125	12.7998	11.5969	-0.221111	0.999756	0.114457	0.99988
PF3D7_0107700	conserved Plasmodium membrane protein, unknown function	52.1398	55.8225	45.0099	48.9212	49.6394	52.9557	-0.220851	0.999756	-0.280658	0.99988
PF3D7_0512600	ras-related protein Rab-1B (RAB1b)	155.869	180.974	154.928	165.051	141.229	153.981	-0.219042	0.999756	-0.140173	0.99988
PF3D7_1133600	conserved Plasmodium protein, unknown function	106.58	81.3265	98.2472	72.0583	96.1763	74.4183	-0.219036	0.999756	-0.183926	0.99988
PF3D7_0702900	centrin, putative	55.0125	54.9894	52.9023	57.7431	50.0655	49.3857	-0.218828	0.999756	-0.125167	0.99988
PF3D7_1204200	conserved Plasmodium protein, unknown function	64.4079	54.1562	66.5719	59.7931	72.9078	48.3203	-0.218534	0.999756	0.111738	0.99988
PF3D7_0216500	conserved Plasmodium protein, unknown function	24.5364	25.3363	16.075	22.9973	12.4098	19.0816	-0.218506	0.999756	-0.113907	0.99988
PF3D7_0905900	coatomer subunit beta, putative (SEC27)	106.58	103.272	103.523	113.08	114.015	94.0636	-0.218422	0.999756	0.0969529	0.99988
PF3D7_1414400	serine/threonine protein phosphatase PP1 (PP1)	241.138	257.45	219.905	217.509	230.899	222.918	-0.218331	0.999756	-0.0894611	0.99988
PF3D7_0823200	RNA-binding protein, putative	338.908	431.583	233.457	360.092	348.964	376.898	-0.217873	0.999756	-0.233103	0.99988
PF3D7_0526300	nucleolar Jumonji domain interacting protein, putative	120.86	111.017	115.629	102.357	110.137	94.0636	-0.217563	0.999756	-0.176837	0.99988
PF3D7_0508900	conserved Plasmodium protein, unknown function	86.0356	82.484	74.5878	71.0104	52.7418	52.1859	-0.217508	0.999756	0.0805761	0.99988
PF3D7_0724000	Rab GTPase activator and protein kinase, putative	134.175	110.372	109.953	111.154	96.9519	84.3995	-0.217312	0.999756	-0.00331238	0.99988
PF3D7_0917800	conserved Plasmodium protein, unknown function	40.4572	35.4708	37.3897	29.8965	37.052	31.5693	-0.215772	0.999756	-0.132875	0.99988
PF3D7_1240000	3-hydroxyisobutyryl-coenzyme A hydrolase, putative	65.9415	57.1877	55.9253	66.5323	55.8443	52.1859	-0.215697	0.999756	0.156159	0.99988
PF3D7_1038900	lysophospholipase, putative	25.3031	24.9952	20.9747	21.1112	17.8391	19.9724	-0.215558	0.999756	-0.177304	0.99988
PF3D7_1343100	conserved Plasmodium protein, unknown function	15.5869	18.0726	13.6791	16.8647	14.1977	11.5969	-0.21523	0.999756	0.00255514	0.99988
PF3D7_0410600	conserved Plasmodium protein, unknown function	236.162	251.915	246.911	202.796	264.485	217.53	-0.214687	0.999756	-0.253793	0.99988
PF3D7_1441000	conserved Plasmodium protein, unknown function	134.687	122.635	117.669	118.99	136.508	117.352	-0.214368	0.999756	-0.0911858	0.99988
PF3D7_0509800	phosphatidylinositol 4-kinase (PI4K)	443.493	369.095	312.497	379.456	425.93	340.175	-0.21429	0.999756	-0.146018	0.99988
PF3D7_0411100	conserved Plasmodium protein, unknown function	50.4281	51.6567	58.1926	51.3607	54.2931	45.8156	-0.214045	0.999756	-0.00717362	0.99988
PF3D7_1319500	conserved Plasmodium protein, unknown function	15.5869	14.1639	13.6035	14.565	13.4504	11.5969	-0.213424	0.999756	-0.0922062	0.99988
PF3D7_0311500	conserved Plasmodium protein, unknown function	94.438	94.1063	99.6647	74.3581	92.6585	79.1887	-0.213125	0.999756	-0.288573	0.99988
PF3D7_1360200	ER membrane protein complex subunit 3, putative (EMC3)	85.8773	95.8148	73.3018	78.5948	96.9519	81.0968	-0.213004	0.999756	-0.294553	0.99988
PF3D7_1127900	conserved Plasmodium protein, unknown function	57.8692	40.8254	55.9408	31.347	45.7613	39.1173	-0.212959	0.999756	-0.414819	0.99988
PF3D7_1429700	mitochondrial ribosomal protein L15 precursor, putative	176.168	192.344	163.322	167.114	162.355	160.285	-0.212667	0.999756	-0.136599	0.99988
PF3D7_0423200	BSD-domain protein, putative	34.8412	40.5381	41.7949	36.7957	31.8002	30.3454	-0.212645	0.999756	-0.176428	0.99988
PF3D7_1350500	conserved Plasmodium protein, unknown function	180.956	176.207	191.613	180.447	200.109	163.627	-0.212393	0.999756	-0.0302143	0.99988
PF3D7_1226300	haloacid dehalogenase-like hydrolase, putative (HAD2)	509.129	524.898	483.535	461.143	505.138	496.237	-0.212367	0.999756	-0.27481	0.99988
PF3D7_1413800	diphthamide biosynthesis protein 1, putative (DPH1)	99.9393	80.681	72.0158	51.1787	79.2081	76.3264	-0.210923	0.999756	-0.416109	0.99988
PF3D7_1362900	conserved Plasmodium protein, unknown function	69.7753	56.6557	61.1002	46.7006	55.2412	52.4744	-0.210597	0.999756	-0.252023	0.99988
PF3D7_1124500	pyruvate dehydrogenase E1 component subunit alpha (pdhA)	44.5542	60.0833	41.1519	52.1292	50.415	50.2531	-0.209941	0.999756	-0.216564	0.99988
PF3D7_0411000	conserved Plasmodium protein, unknown function	41.2593	43.245	27.2069	48.9212	37.052	43.1662	-0.209781	0.999756	0.196693	0.99988
PF3D7_1401800	choline kinase (CK)	83.4356	97.4627	110.596	97.3554	82.9443	77.3511	-0.2097	0.999756	0.0551115	0.99988
PF3D7_1456700	conserved Plasmodium protein, unknown function	184.292	192.989	178.11	175.927	186.148	161.712	-0.209306	0.999756	-0.092023	0.99988
PF3D7_1474900	trailer hitch homolog, putative (CITH)	56.3328	70.2178	48.333	62.0542	55.9149	59.153	-0.209295	0.999756	-0.133478	0.99988
PF3D7_0519200	V-type proton ATPase 16 kDa proteolipid subunit	263.74	244.119	211.571	192.411	247.338	218.408	-0.209034	0.999756	-0.372268	0.861454
PF3D7_0933200	calcyclin binding protein, putative	48.6511	45.8245	41.9494	34.496	55.2962	36.255	-0.207649	0.999756	-0.10785	0.99988
PF3D7_0927300	fumarate hydratase, putative (FH)	38.5087	61.3176	40.8104	47.98	40.4204	44.8418	-0.207518	0.999756	0.0658198	0.99988
PF3D7_0805700	serine/threonine protein kinase, FIKK family (FIKK8)	34.8412	35.4997	35.5201	36.8914	27.6481	33.5021	-0.20744	0.999756	0.163615	0.99988
PF3D7_1139900	conserved protein, unknown function	47.6269	74.2265	48.2249	73.5694	68.2541	65.0714	-0.20712	0.999756	-0.0191128	0.99988
PF3D7_1312600	2-oxoisovalerate dehydrogenase subunit alpha, mitochondrial, putative (BCKDHA)	35.7581	56.6557	49.1236	45.4211	28.3953	32.4387	-0.207037	0.999756	0.18102	0.99988
PF3D7_1142200	conserved Plasmodium protein, unknown function	30.6704	29.9942	43.0809	32.9629	27.1465	21.9438	-0.20686	0.999756	0.246214	0.99988
PF3D7_0803400	DNA repair and recombination protein RAD54, putative (RAD54)	165.954	205.898	155.942	205.355	169.092	143.028	-0.206035	0.999756	0.107518	0.99988
PF3D7_1361700	cytochrome c oxidase subunit 2, putative	51.345	72.9357	64.2998	60.135	41.8832	47.676	-0.205923	0.999756	0.0334883	0.99988
PF3D7_1356900	protein kinase 5 (PK5)	73.6091	74.2265	77.5152	83.8051	53.8938	54.3826	-0.20535	0.999756	0.158584	0.99988
PF3D7_0214500	conserved Plasmodium protein, unknown function	88.0841	59.3594	65.7501	61.3262	72.4829	55.3367	-0.204999	0.999756	-0.0869834	0.99988
PF3D7_1128700	GPI-anchor transamidase (GPI8)	49.5112	55.8225	48.2249	56.9363	39.7467	42.9336	-0.204868	0.999756	0.0555857	0.99988
PF3D7_1136700	#N/A	18.3375	17.4271	21.2189	19.1645	15.4945	16.2194	-0.204541	0.999756	0.0305584	0.99988
PF3D7_1339300	conserved Plasmodium protein, unknown function	190.507	298.969	174.252	271.072	216.701	242.168	-0.204281	0.999756	-0.155099	0.99988
PF3D7_1426900	ubiquinol-cytochrome c reductase hinge protein, putative	48.5943	59.1552	51.3908	55.3371	35.7047	43.8877	-0.204069	0.999756	-0.120971	0.99988
PF3D7_0731100	EMP1-trafficking protein (PTP2)	286.769	272.379	219.167	216.87	269.914	284.316	-0.203875	0.999756	-0.34965	0.99988
PF3D7_0826100	E3 ubiquitin-protein ligase, putative	2162.91	2597.93	1890.13	2782.09	2624.33	2441.32	-0.20383	0.999756	-0.0221507	0.99988
PF3D7_1133300	LEM3/CDC50 family protein, putative	20.9968	7.49855	21.8619	8.31654	19.4284	7.63264	-0.20357	0.999756	-0.3462	0.99988
PF3D7_0718000	dynein heavy chain, putative	47.6775	45.8245	30.2209	46.5153	32.3363	40.5891	-0.203251	0.999756	-0.0229997	0.99988
PF3D7_0211500	GAF domain-related protein, putative	16.5037	29.0452	30.2209	24.5305	17.1867	22.8979	-0.203172	0.999756	-0.0709754	0.99988
PF3D7_0723500	dynactin subunit 5, putative	10.7545	16.6634	14.3592	13.4344	8.21971	14.8752	-0.203026	0.999756	-0.290135	0.99988
PF3D7_0306000	conserved Plasmodium protein, unknown function	31.4372	35.4997	39.2136	37.1046	31.6626	33.5021	-0.202777	0.999756	0.0615915	0.99988
PF3D7_1404100	cytochrome c, putative	313.928	301.14	316.355	254.614	277.228	283.362	-0.20275	0.999756	-0.320082	0.99988
PF3D7_1450500	conserved Plasmodium protein, unknown function	18.3375	19.9961	12.86	20.4715	12.1261	13.3571	-0.202726	0.999756	0.208814	0.99988
PF3D7_1021400	endomembrane protein 70, putative	232.329	283.279	194.185	216.87	226.48	210.032	-0.202495	0.999756	-0.241844	0.99988
PF3D7_1322700	conserved Plasmodium protein, unknown function	13.8017	23.3288	16.6265	16.8647	15.5123	19.0403	-0.202495	0.999756	-0.00867459	0.99988
PF3D7_1120200	conserved Plasmodium protein, unknown function	52.9065	54.2921	45.0099	47.98	50.415	50.5757	-0.202117	0.999756	-0.186772	0.99988
PF3D7_0300100	erythrocyte membrane protein 1, PfEMP1 (VAR)	34.8412	35.4708	31.0061	32.9629	28.9679	32.2135	-0.201747	0.999756	-0.326569	0.99988
PF3D7_0810400	aquaporin, putative (AQP2)	80.6849	67.4869	54.6548	64.961	72.4829	64.4271	-0.201558	0.999756	-0.0923659	0.99988
PF3D7_1457900	conserved Plasmodium protein, unknown function	376.835	448.247	372.985	439.249	385.579	381.408	-0.201371	0.999756	0.0298857	0.99988
PF3D7_0929800	conserved Plasmodium protein, unknown function	11.9194	19.3634	15.432	23.7639	8.53177	15.2653	-0.201217	0.999756	0.21518	0.99988
PF3D7_1136800	DnaJ protein, putative	124.215	111.645	112.169	113.873	127.779	101.795	-0.200567	0.999756	0.0140344	0.99988
PF3D7_1361600	iron-sulfur assembly protein, putative	44.5542	46.6576	55.1696	45.7133	45.7613	43.1662	-0.20055	0.999756	-0.292416	0.99988
PF3D7_0911000	phosphatidylinositol N-acetylglucosaminyltransferase, putative	34.8412	59.9884	46.5091	53.7376	41.7677	43.8104	-0.200476	0.999756	-0.0225361	0.99988
PF3D7_1301900	Plasmodium exported protein, unknown function	4.58437	1.66634	1.92899	0.801987	0	1.28854	-0.200451	0.999756	-1.52352	0.99988
PF3D7_0209600	transporter, putative	11.0025	30.9815	9.64497	23.0304	6.20492	11.5969	-0.200058	0.999756	0.032812	0.99988
PF3D7_1332100	conserved Plasmodium membrane protein, unknown function	17.6355	3.33269	6.42998	2.29973	7.75615	2.38003	-0.199569	0.999756	-0.0356352	0.99988
PF3D7_0923900	RNA-binding protein, putative	157.732	164.968	167.798	153.316	182.27	145.02	-0.199483	0.999756	-0.125362	0.99988
PF3D7_1243700	ubiquitin-conjugating enzyme E2, putative	35.7581	36.7906	39.2989	42.1618	26.1536	41.0255	-0.199481	0.999756	0.109682	0.99988
PF3D7_1336300	conserved Plasmodium membrane protein, unknown function	17.6355	19.3634	35.5658	15.2378	19.4284	19.3281	-0.199302	0.999756	-0.165482	0.99988
PF3D7_1426700	phosphoenolpyruvate carboxylase (PEPC)	171.559	139.973	140.174	137.942	135.252	126.893	-0.199258	0.999756	-0.0898815	0.99988
PF3D7_1461100	conserved Plasmodium protein, unknown function	49.6753	58.7358	52.7258	61.3262	48.571	50.5663	-0.199147	0.999756	0.090183	0.99988
PF3D7_1401700	Plasmodium exported protein, unknown function	11.5014	5.83221	16.075	1.60397	7.47246	4.76007	-0.199	0.999756	-0.933313	0.99988
PF3D7_0301400	Plasmodium exported protein, unknown function	53.2601	70.9993	46.2959	74.2091	47.0765	67.0042	-0.197879	0.999756	-0.0182517	0.99988
PF3D7_1209100	conserved Plasmodium protein, unknown function	30.2149	42.5996	27.6489	35.8251	27.1465	34.5105	-0.197649	0.999756	-0.0930903	0.99988
PF3D7_1212900	bromodomain protein 2, putative (BDP2)	706.209	783.182	544.619	801.074	744.257	700.967	-0.197142	0.999756	-0.0502452	0.99988
PF3D7_1013500	phosphoinositide-specific phospholipase C (PI-PLC)	251.224	233.652	283.562	253.335	269.009	215.988	-0.196806	0.999756	0.138457	0.99988
PF3D7_0417200	bifunctional dihydrofolate reductase-thymidylate synthase (DHFR-TS)	135.711	199.961	173.609	196.244	152.021	170.732	-0.196564	0.999756	0.0380544	0.99988
PF3D7_1430400	autophagy protein 5, putative (ATG5)	55.0125	52.4898	39.2229	55.0171	54.2931	47.0318	-0.19642	0.999756	0.0237884	0.99988
PF3D7_1231400	amino acid transporter, putative	76.8175	73.1134	66.2288	59.3471	62.8248	60.0959	-0.196059	0.999756	-0.00628247	0.99988
PF3D7_0511300	MORN repeat protein, putative	222.771	242.689	199.972	198.957	204.745	207.063	-0.196026	0.999756	-0.172786	0.99988
PF3D7_0529900	RING zinc finger protein, putative	157.702	147.471	138.245	137.14	154.347	127.847	-0.195485	0.999756	-0.126332	0.99988
PF3D7_0508500	guanidine nucleotide exchange factor (RCC1)	92.6043	120.053	88.4585	100.438	74.7246	86.3323	-0.194803	0.999756	0.0107612	0.99988
PF3D7_1135700	conserved Plasmodium protein, unknown function	50.6996	49.9487	46.2959	44.1093	54.2931	40.0714	-0.19475	0.999756	-0.162901	0.99988
PF3D7_1358300	rhomboid protease ROM7 (ROM7)	42.1762	50.8235	37.2939	57.576	39.7467	38.6563	-0.194531	0.999756	0.108072	0.99988
PF3D7_1216400	conserved Plasmodium membrane protein, unknown function	187.042	199.961	162.036	180.146	171.119	155.269	-0.194512	0.999756	-0.0132601	0.99988
PF3D7_1218500	conserved Plasmodium protein, unknown function	85.2693	80.681	79.0888	86.6146	75.4514	68.6938	-0.194304	0.999756	0.0618292	0.99988
PF3D7_1414700	ubiquitin carboxyl-terminal hydrolase, putative	184.292	150.389	147.89	129.922	162.879	124.985	-0.193931	0.999756	-0.1365	0.99988
PF3D7_1301600	erythrocyte binding antigen-140 (EBA140)	14.8514	20.0089	14.789	17.9125	15.5123	15.2653	-0.193647	0.999756	0.0470397	0.99988
PF3D7_0607500	para-hydroxybenzoate--polyprenyltransferase, putative (COQ2)	112.714	127.406	122.813	105.556	101.051	111.459	-0.193573	0.999756	-0.249348	0.99988
PF3D7_0903700	alpha tubulin 1	175.588	264.116	142.103	202.156	212.965	191.348	-0.193318	0.999756	-0.27564	0.99988
PF3D7_1330400	#N/A	128.049	167.171	111.882	131.085	104.708	128.21	-0.193129	0.999756	-0.201725	0.99988
PF3D7_1128200	multiprotein bridging factor type 1, putative (MBF1)	77.9343	69.7084	60.4418	64.159	76.0103	63.0709	-0.192819	0.999756	-0.230552	0.99988
PF3D7_1310900	mitochondrial ribosomal protein S15 precursor, putative	58.8934	69.063	74.0633	66.5323	70.581	61.2057	-0.192629	0.999756	-0.0298118	0.99988
PF3D7_1432300	conserved Plasmodium protein, unknown function	44.042	59.3594	38.5799	48.2944	44.8348	63.0709	-0.190613	0.999756	-0.163	0.99988
PF3D7_0722700	conserved Plasmodium protein, unknown function	37.3845	50.8235	49.1236	40.6286	37.052	38.012	-0.190259	0.999756	-0.199222	0.99988
PF3D7_0619700	conserved Plasmodium protein, unknown function	27.5062	50.345	43.0776	35.8251	35.031	35.301	-0.190131	0.999756	-0.140783	0.99988
PF3D7_1436400	conserved Plasmodium protein, unknown function	164.12	160.717	139.527	150.977	175.155	146.894	-0.189949	0.999756	-0.118401	0.99988
PF3D7_1334800	MSP7-like protein (MSRP2)	76.1006	79.3901	99.7587	92.1217	64.2632	56.0516	-0.188453	0.999756	0.12464	0.99988
PF3D7_1224200	conserved Plasmodium protein, unknown function	83.577	47.4908	81.1629	48.9212	66.0199	42.8406	-0.18836	0.999756	-0.0168223	0.99988
PF3D7_0105300	cyclase-associated protein (CAP)	20.1712	29.0452	23.1479	21.7509	14.1471	20.6167	-0.188254	0.999756	-0.327436	0.99988
PF3D7_1213900	conserved Plasmodium protein, unknown function	137.531	123.926	135.673	113.882	135.999	115.444	-0.188241	0.999756	-0.0815454	0.99988
PF3D7_0506500	conserved Plasmodium protein, unknown function	674.458	831.755	559.933	664.623	580.61	683.07	-0.188109	0.999756	-0.19251	0.99988
PF3D7_1246600	pre-mRNA-splicing factor, putative	97.8143	102.793	99.003	87.0038	93.0738	89.8463	-0.187926	0.999756	-0.182051	0.99988
PF3D7_1340500	conserved Plasmodium protein, unknown function	120.382	73.5811	80.865	87.0038	106.259	76.3264	-0.187808	0.999756	0.376616	0.99988
PF3D7_1454300	serine/threonine protein kinase KIN (KIN)	20.4847	18.0974	26.4464	20.0497	17.8391	16.6602	-0.187429	0.999756	0.196111	0.99988
PF3D7_0731000	unspecified product	3.6675	7.23895	3.85799	6.13262	4.71571	5.72448	-0.187155	0.999756	-0.59259	0.99988
PF3D7_1213600	dynein light chain 1, putative (DLC8)	67.5994	90.4869	95.2242	88.923	82.1971	82.0509	-0.187077	0.999756	-0.0246406	0.99988
PF3D7_1134500	alpha/beta hydrolase, putative	261.466	322.438	258.485	303.151	277.976	300.875	-0.186763	0.999756	-0.110835	0.99988
PF3D7_1142300	conserved Plasmodium membrane protein, unknown function	148.514	162.152	140.817	140.102	145.713	150.115	-0.186762	0.999756	-0.194406	0.99988
PF3D7_0914700	transporter, putative	78.9764	101.345	64.2998	97.0405	92.2932	96.6406	-0.186578	0.999756	-0.0871256	0.99988
PF3D7_1446100	conserved Plasmodium protein, unknown function	5.50125	4.99903	3.21499	4.59947	2.98898	4.76007	-0.186147	0.999756	-0.138723	0.99988
PF3D7_0212800	multidrug efflux pump, putative	130.59	138.126	125.848	101.852	134.181	119.19	-0.186101	0.999756	-0.291171	0.99988
PF3D7_1348300	elongation factor Tu, putative	144.929	157.47	130.529	127.516	141.229	132.092	-0.185834	0.999756	-0.174447	0.99988
PF3D7_1111400	conserved Plasmodium protein, unknown function	87.572	116.644	116.383	109.394	93.6405	100.506	-0.185762	0.999756	-0.072584	0.99988
PF3D7_1414500	atypical protein kinase, ABC-1 family, putative (ABCk2)	288.302	291.743	241.665	294.366	243.602	268.661	-0.185457	0.999756	0.00564624	0.99988
PF3D7_1251100	conserved Plasmodium protein, unknown function	40.9693	42.4918	41.1519	34.4855	41.8832	33.3205	-0.185176	0.999756	-0.14372	0.99988
PF3D7_1469100	conserved Plasmodium protein, unknown function	53.2601	63.7028	61.2156	56.9363	49.3182	56.6958	-0.184662	0.999756	-0.189121	0.99988
PF3D7_0210800	conserved Plasmodium protein, unknown function	140.282	156.361	132.256	110.674	137.284	115.969	-0.18464	0.999756	-0.422216	0.848398
PF3D7_1343700	kelch protein K13 (K13)	181.541	170.115	160.107	159.933	164.43	150.745	-0.184595	0.999756	-0.0565626	0.99988
PF3D7_1247200	conserved Plasmodium protein, unknown function	42.9386	41.262	33.4359	42.2224	39.604	39.9448	-0.184421	0.999756	-0.104578	0.99988
PF3D7_0627100	ankyrin-repeat protein, putative	639.978	680.302	511.6	607.105	686.719	554.321	-0.184326	0.999756	-0.103117	0.99988
PF3D7_1128000	#N/A	435.515	491.832	439.811	486.01	490.964	453.991	-0.18248	0.999756	-0.127497	0.99988
PF3D7_0809100	erythrocyte membrane protein 1, PfEMP1 (VAR)	29.1369	29.0452	21.2189	26.0637	24.2522	29.6365	-0.181755	0.999756	-0.387044	0.99988
PF3D7_1005300	conserved Plasmodium protein, unknown function	0.766761	0.833172	0.911943	1.53316	0.775615	1.78503	-0.181503	0.999756	0.711859	0.99988
PF3D7_0930800	conserved Plasmodium membrane protein, unknown function	379.586	500.222	338.217	470.844	466.282	433.594	-0.181389	0.999756	0.0287011	0.99988
PF3D7_1322600	conserved Plasmodium protein, unknown function	6.1454	9.68172	7.71598	10.4258	1.55123	4.7704	-0.181182	0.999756	0.421632	0.99988
PF3D7_0910200	conserved Plasmodium protein, unknown function	360.332	511.568	362.651	462.528	360.92	432.95	-0.180928	0.999756	0.00117527	0.99988
PF3D7_1118800	actin-related protein 2/3 complex subunit 1, putative (ARC40)	22.9219	28.3997	18.8937	31.347	17.9339	18.0396	-0.180886	0.999756	0.113179	0.99988
PF3D7_0608700	T-complex protein 1 subunit zeta (CCT6)	2065.88	1963.93	1895.93	1517.82	2111.96	1757.42	-0.180879	0.999756	-0.363819	0.445646
PF3D7_0301800	Plasmodium exported protein, unknown function	13.7531	11.6181	13.503	18.4457	14.7367	11.9002	-0.180747	0.999756	0.335788	0.99988
PF3D7_0217100	ATP synthase F1, alpha subunit	156.419	223.325	207.831	205.355	169.766	140.451	-0.180554	0.999756	0.109206	0.99988
PF3D7_1117800	DNA mismatch repair protein MLH (MLH)	173.289	205.898	185.914	188.082	198.734	173.643	-0.18037	0.999756	-0.0736768	0.99988
PF3D7_1471400	diacylglycerol kinase, putative	99.0224	97.4811	103.05	95.9601	67.9994	79.8896	-0.17883	0.999756	0.0364154	0.99988
PF3D7_0620700	DnaJ protein, putative	29.34	45.8245	50.1569	46.7006	28.9679	33.5021	-0.178824	0.999756	0.0401305	0.99988
PF3D7_0302200	cytoadherence linked asexual protein 3.2 (CLAG3.2)	1.02423	0.723895	0.755748	0	0	0.644271	-0.178814	0.999756	-1.53701	0.99988
PF3D7_1467400	50S ribosomal protein L22, apicoplast, putative (L22)	131.102	144.972	123.456	134.734	123.323	129.755	-0.178431	0.999756	-0.112624	0.99988
PF3D7_0801600	conserved Plasmodium protein, unknown function	13.315	15.4908	18.6469	19.2477	16.1682	16.0652	-0.178328	0.999756	0.138111	0.99988
PF3D7_1222500	ATP-binding protein, putative	23.0453	27.1088	23.1479	24.9496	19.5365	25.1266	-0.178108	0.999756	-0.0377461	0.99988
PF3D7_1435700	#N/A	483.826	521.204	470.675	458.414	453.578	462.587	-0.178035	0.999756	-0.199877	0.99988
PF3D7_1363400	polyubiquitin binding protein, putative (DOA1)	561.127	570.429	528.927	530.916	493.129	521.859	-0.177655	0.999756	-0.140534	0.99988
PF3D7_0511500	RNA pseudouridylate synthase, putative	3401.48	4398.08	3333.3	4760.9	4397.54	3987.15	-0.17758	0.999756	0.0355272	0.99988
PF3D7_0304900	conserved Plasmodium protein, unknown function	20.7026	27.508	27.0059	27.5086	18.6148	23.2053	-0.17741	0.999756	-0.0817412	0.99988
PF3D7_1336000	conserved Plasmodium protein, unknown function	156.785	150.804	174.252	151.617	156.966	143.672	-0.177342	0.999756	-0.0746676	0.99988
PF3D7_1203800	unspecified product	123.42	54.9894	125.848	58.2158	114.791	50.8974	-0.176951	0.999756	0.167841	0.99988
PF3D7_0307400	ATP-dependent Clp protease proteolytic subunit (ClpP)	111.859	133.308	138.302	140.741	118.065	120.214	-0.176186	0.999756	0.0215721	0.99988
PF3D7_1137600	conserved Plasmodium protein, unknown function	0.766761	0.833172	0	0	0.775615	0	-0.174997	0.999756	-0.853673	0.99988
PF3D7_1465100	conserved Plasmodium protein, unknown function	69.7753	91.2108	79.3391	95.3203	71.3566	65.0714	-0.174894	0.999756	0.0478271	0.99988
PF3D7_1367100	U1 small nuclear ribonucleoprotein, putative	160.253	175.799	158.678	174.008	178.523	161.24	-0.174012	0.999756	-0.0886909	0.99988
PF3D7_0620600	conserved Plasmodium protein, unknown function	26.0699	21.2998	26.4464	24.3099	25.5953	19.6353	-0.173185	0.999756	-0.0702654	0.99988
PF3D7_0115700	erythrocyte membrane protein 1, PfEMP1 (VAR)	3.6675	3.33269	0.755748	0	3.36836	2.57708	-0.172995	0.999756	-3.70578	0.99988
PF3D7_0918400	conserved Plasmodium protein, unknown function	6.65752	4.34337	3.85799	4.59947	2.98898	3.81632	-0.172875	0.999756	0.15329	0.99988
PF3D7_1210600	conserved Plasmodium protein, unknown function	447.59	438.249	353.006	374.09	373.623	359.503	-0.172658	0.999756	-0.121206	0.99988
PF3D7_1324700	SNARE protein, putative (YKT6.2)	52.2618	50.345	48.8679	49.8992	49.6394	45.7959	-0.172482	0.999756	0.0411734	0.99988
PF3D7_1253200	Plasmodium exported protein, unknown function	73.3499	72.486	67.4838	64.6131	65.9273	62.0152	-0.172481	0.999756	-0.12213	0.99988
PF3D7_1410000	ER membrane protein complex subunit 2, putative (EMC2)	146.7	137.54	127.314	121.902	135.733	117.257	-0.172432	0.999756	-0.151075	0.99988
PF3D7_0826500	ubiquitin conjugation factor E4 B, putative (UBE4B)	489.072	476.986	437.882	466.366	429.691	429.729	-0.172003	0.999756	-0.0798002	0.99988
PF3D7_1467800	conserved Plasmodium protein, unknown function	39.4256	49.6995	44.6852	43.5019	44.0875	42.5219	-0.171462	0.999756	-0.14064	0.99988
PF3D7_1442900	protein transport protein SEC7, putative (SEC7)	577.371	720.694	495.109	625.02	568.654	637.828	-0.171401	0.999756	-0.0872802	0.99988
PF3D7_1225400	conserved Plasmodium protein, unknown function	65.0981	47.4908	61.9713	40.9014	67.4785	48.3203	-0.170855	0.999756	-0.14571	0.99988
PF3D7_0709000	chloroquine resistance transporter (CRT)	190.71	167.817	150.462	142.754	204.762	154.561	-0.170462	0.999756	-0.0806662	0.99988
PF3D7_1347700	ethanolamine-phosphate cytidylyltransferase (ECT)	294.317	317.561	309.101	300.035	290.353	293.857	-0.170416	0.999756	-0.142071	0.99988
PF3D7_0614400	conserved protein, unknown function	96.6119	109.726	102.88	117.071	114.524	102.087	-0.170374	0.999756	0.153311	0.99988
PF3D7_0312400	glycogen synthase kinase 3 (GSK3)	385.087	402.76	414.934	338.419	359.425	367.234	-0.170235	0.999756	-0.179269	0.99988
PF3D7_0808000	conserved Plasmodium protein, unknown function	123.42	138.264	96.4497	113.454	132.263	112.103	-0.17023	0.999756	-0.175085	0.99988
PF3D7_1450900	acetyl-CoA acetyltransferase, putative	72.4331	75.2851	92.5917	72.1789	76.125	72.591	-0.169927	0.999756	-0.140349	0.99988
PF3D7_0807900	tyrosine--tRNA ligase (TyrRS)	282.688	278.279	248.84	264.85	276.206	248.044	-0.169873	0.999756	-0.0407142	0.99988
PF3D7_1200400	erythrocyte membrane protein 1, PfEMP1 (VAR)	5.50125	12.4976	7.71598	9.19894	8.75775	12.403	-0.169415	0.999756	-0.166328	0.99988
PF3D7_0107900	conserved Plasmodium protein, unknown function	64.5267	68.4175	65.7501	55.0171	63.9989	57.2448	-0.169325	0.999756	-0.209906	0.99988
PF3D7_1454100	tRNA intron endonuclease, putative	37.5713	39.9923	39.2136	40.943	28.9679	27.7036	-0.168903	0.999756	0.0301568	0.99988
PF3D7_1205300	conserved Plasmodium protein, unknown function	40.6383	51.6567	49.5109	42.8622	37.052	42.5219	-0.168266	0.999756	-0.0874233	0.99988
PF3D7_0830100	unspecified product	61.3409	60.6721	69.4438	67.8118	51.1906	47.704	-0.168111	0.999756	0.150994	0.99988
PF3D7_0617300	conserved Plasmodium protein, unknown function	4.60905	5.80903	6.80173	5.36605	1.34735	5.15417	-0.167798	0.999756	-0.292108	0.99988
PF3D7_0722100	PelOta protein homologue, putative	109.108	146.517	120.92	118.053	106.109	118.306	-0.167743	0.999756	-0.122565	0.99988
PF3D7_1436300	translocon component PTEX150 (PTEX150)	177.874	150.804	133.101	148.368	166.636	169.826	-0.167085	0.999756	-0.103406	0.99988
PF3D7_1361000	protein arginine N-methyltransferase 5, putative (PRMT5)	205.871	158.78	178.753	139.462	182.27	150.759	-0.167046	0.999756	-0.126211	0.99988
PF3D7_0915800	glycolipid transfer protein, putative (GLTP)	3.0727	1.66634	4.53449	3.19867	1.34735	2.86224	-0.167041	0.999756	-0.302768	0.99988
PF3D7_1447400	conserved Plasmodium protein, unknown function	127.446	112.308	136.316	86.3641	119.914	114.036	-0.166921	0.999756	-0.443159	0.99988
PF3D7_1013900	initiation factor 2 subunit family, putative	167.788	194.962	157.766	185.512	150.469	173.953	-0.166777	0.999756	-0.0692309	0.99988
PF3D7_0113300	Plasmodium exported protein (hyp1), unknown function	69.6479	69.1533	51.4398	67.4589	59.0324	60.1071	-0.166604	0.999756	-0.129972	0.99988
PF3D7_1362500	exonuclease, putative	55.9293	73.5811	67.2616	62.0542	51.56	57.2448	-0.166242	0.999756	0.00519745	0.99988
PF3D7_0415400	coatomer subunit zeta, putative	139.296	142.472	139.527	145.65	113.177	125.547	-0.166206	0.999756	-0.0505905	0.99988
PF3D7_0418600	regulator of chromosome condensation, putative	23.8387	14.8453	18.1379	14.7139	20.9416	17.8503	-0.166069	0.999756	-0.255469	0.99988
PF3D7_1455300	conserved Plasmodium protein, unknown function	8.70599	4.34337	5.47166	3.06631	8.21971	3.86563	-0.166002	0.999756	-0.55085	0.99988
PF3D7_1244600	ADP-ribosylation factor GTPase-activating protein, putative (ARFGAP)	65.5509	71.6448	63.0138	63.9734	59.7797	58.1989	-0.165977	0.999756	-0.142254	0.99988
PF3D7_0623500	superoxide dismutase [Fe] (SOD2)	77.0174	65.8206	74.5878	62.6939	63.6004	57.1208	-0.165865	0.999756	-0.173574	0.99988
PF3D7_1329400	AMP deaminase, putative	174.632	171.633	180.039	161.748	192.353	150.759	-0.165792	0.999756	-0.0837296	0.99988
PF3D7_1211900	non-SERCA-type Ca2+ -transporting P-ATPase (ATP4)	442.469	415.023	354.292	337.779	414.309	349.193	-0.165659	0.999756	-0.238462	0.99988
PF3D7_1445500	conserved Plasmodium protein, unknown function	80.9145	83.9083	71.3728	58.8555	63.9989	74.0912	-0.165098	0.999756	-0.28284	0.99988
PF3D7_0820000	Snf2-related CBP activator, putative (SRCAP)	724.331	762.274	710.513	722.259	724.424	720.555	-0.165022	0.999756	-0.0978608	0.99988
PF3D7_1427600	CorA-like Mg2+ transporter protein, putative	137.25	149.099	138.245	145.22	115.823	128.854	-0.164995	0.999756	-0.239187	0.99988
PF3D7_0934200	conserved Plasmodium protein, unknown function	48.306	61.6547	68.3957	59.3471	57.2622	52.9557	-0.164763	0.999756	-0.0518764	0.99988
PF3D7_1137200	conserved Plasmodium protein, unknown function	5.50125	3.33269	3.77874	4.81192	6.06306	1.90816	-0.16468	0.999756	0.016804	0.99988
PF3D7_1415500	conserved Plasmodium membrane protein, unknown function	127.446	122.338	131.172	118.82	123.323	116.027	-0.164579	0.999756	-0.0914014	0.99988
PF3D7_1142000	conserved Plasmodium protein, unknown function	99.0224	76.6518	82.9468	59.3471	82.9443	65.8315	-0.164249	0.999756	-0.202709	0.99988
PF3D7_1148700	Plasmodium exported protein (PHISTc), unknown function (GEXP12)	132.65	184.593	80.251	135.536	90.9458	126.277	-0.164192	0.999756	-0.18285	0.99988
PF3D7_1422300	DnaJ protein, putative	67.8487	76.1629	63.0138	59.3471	62.6516	69.021	-0.164099	0.999756	-0.284641	0.99988
PF3D7_0936300	ring-exported protein 3 (REX3)	79.7432	83.2479	37.9369	64.159	44.4624	67.6484	-0.164011	0.999756	-0.348403	0.99988
PF3D7_1351200	conserved Plasmodium protein, unknown function	254.522	279.946	253.984	278.284	261.385	247.4	-0.163969	0.999756	0.00568719	0.99988
PF3D7_0807300	ras-related protein Rab-18 (RAB18)	82.5187	96.648	70.2196	87.3899	90.747	83.9591	-0.163661	0.999756	-0.116132	0.99988
PF3D7_1462400	conserved Plasmodium protein, unknown function	279.647	313.042	245.625	309.567	298.898	275.729	-0.163467	0.999756	-0.0604962	0.99988
PF3D7_0916100	thioredoxin 3 (TRX3)	15.5869	18.8213	17.3609	14.565	15.5123	19.3281	-0.16312	0.999756	-0.112715	0.99988
PF3D7_1341900	V-type proton ATPase subunit D, putative	131.113	159.426	145.961	143.94	150.229	140.25	-0.162604	0.999756	-0.138912	0.99988
PF3D7_1145700	bicoid-interacting protein BIN3, putative	21.0881	25.1725	14.5911	17.9125	14.9449	16.751	-0.162471	0.999756	-0.334011	0.99988
PF3D7_1409300	DNA damage-inducible protein 1, putative (DDI1)	116.443	139.14	135.279	143.94	110.482	114.68	-0.162455	0.999756	-0.0189673	0.99988
PF3D7_1466100	protein phosphatase containing kelch-like domains (PPKL)	16.102	20.6543	15.503	18.3979	20.9416	14.3112	-0.162162	0.999756	0.0390654	0.99988
PF3D7_1036700	phosducin-like protein, putative (PhLP2)	112.714	97.0019	116.729	96.5998	109.098	101.133	-0.162155	0.999756	0.00371089	0.99988
PF3D7_0617900	histone H3 variant, putative (H3.3)	710.306	603.217	626.505	507.949	650.104	492.667	-0.162134	0.999756	-0.122334	0.99988
PF3D7_0518900	conserved Plasmodium protein, unknown function	0.766761	0.833172	0.911943	0	1.49449	0	-0.162021	0.999756	-4.68929	0.99988
PF3D7_1453400	conserved Plasmodium protein, unknown function	188.876	201.967	190.97	202.101	176.84	176.122	-0.161334	0.999756	0.0507991	0.99988
PF3D7_0110600	phosphatidylinositol-4-phosphate 5-kinase (PIP5K)	481.902	409.088	371.653	397.914	518.055	378.831	-0.161017	0.999756	-0.0400427	0.99988
PF3D7_0914800	GINS complex subunit Psf3, putative	36.3603	44.1581	45.5972	37.1046	36.6151	41.0556	-0.160994	0.999756	-0.0783597	0.99988
PF3D7_1326400	translation initiation factor EIF-2B gamma subunit, putative	82.5187	99.9807	92.2012	102.997	100.83	87.6208	-0.160865	0.999756	-0.0725497	0.99988
PF3D7_1250200	conserved Plasmodium membrane protein, unknown function	206.297	163.298	193.542	170.169	207.734	171.734	-0.160135	0.999756	-0.0779544	0.99988
PF3D7_1401100	DnaJ protein, putative	150.285	138.264	96.666	99.4464	118.065	117.257	-0.160046	0.999756	-0.294246	0.99988
PF3D7_1369400	conserved Plasmodium protein, unknown function	426.347	461.577	389.4	460.608	471.571	441.97	-0.159677	0.999756	-0.137644	0.99988
PF3D7_1465000	conserved Plasmodium protein, unknown function	80.6849	129.09	99.4018	102.357	85.5565	93.4193	-0.159154	0.999756	0.0312667	0.99988
PF3D7_0625000	#N/A	1.53635	7.49855	2.57199	3.06631	0.747246	6.67856	-0.158923	0.999756	-0.818342	0.99988
PF3D7_1418200	conserved Plasmodium protein, unknown function	46.0057	50.9904	43.7733	52.1273	45.8098	47.704	-0.15889	0.999756	-0.103353	0.99988
PF3D7_0705400	DNA replication licensing factor MCM7 (MCM7)	311.305	428.25	359.436	419.665	304.817	338.242	-0.158763	0.999756	-0.0133088	0.99988
PF3D7_1130400	26S protease regulatory subunit 6A, putative (RPT5)	415.839	471.575	393.048	377.443	428.172	385.918	-0.158711	0.999756	-0.183362	0.99988
PF3D7_0809500	histone acetyltransferase subunit NuA4, putative	27.1422	25.8283	24.6225	21.7509	28.6978	23.852	-0.158456	0.999756	-0.226191	0.99988
PF3D7_0505000	conserved Plasmodium membrane protein, unknown function	247.664	274.961	198.762	234.782	270.817	224.209	-0.15817	0.999756	-0.0568507	0.99988
PF3D7_1007800	conserved Plasmodium protein, unknown function	74.3758	30.3361	71.3728	23.7639	56.7907	25.7602	-0.158126	0.999756	-0.150731	0.99988
PF3D7_0604000	conserved Plasmodium protein, unknown function	101.773	119.144	76.5168	105.862	107.114	110.673	-0.158081	0.999756	-0.174845	0.99988
PF3D7_0320000	protein phosphatase inhibitor 2 (I2)	118.848	120.81	119.598	124.108	119.445	103.041	-0.157979	0.999756	-0.055478	0.99988
PF3D7_0923100	OTU-like cysteine protease, putative	5.63328	7.96284	5.29023	5.7576	4.65369	7.63264	-0.157878	0.999756	-0.207706	0.99988
PF3D7_1411200	rhomboid protease ROM8 (ROM8)	289.732	248.498	251.412	257.438	297.09	244.245	-0.157634	0.999756	-0.0753524	0.99988
PF3D7_1208900	protein phosphatase, putative	1156.28	1293.48	1061.5	1090.7	1202.51	1070.48	-0.157429	0.999756	-0.192492	0.99988
PF3D7_0110500	bromodomain protein, putative	448.351	440.841	414.734	441.895	444.624	419.42	-0.15723	0.999756	-0.0219857	0.99988
PF3D7_0209100	phospholipase A2, putative	122.396	151.035	114.454	149.058	136.756	123.7	-0.157124	0.999756	0.0574391	0.99988
PF3D7_1233600	asparagine and aspartate rich protein 1 (AARP1)	1529.69	2043.77	1549.63	2086.77	1716.42	1862.59	-0.156747	0.999756	-0.0457214	0.99988
PF3D7_1347000	WD repeat-containing protein 92, putative (WDR92)	9.9679	6.66538	14.5911	9.96551	5.97797	5.15417	-0.156539	0.999756	0.630751	0.99988
PF3D7_1225000	conserved Plasmodium protein, unknown function	182.458	123.281	153.034	132.618	159.911	135.479	-0.156531	0.999756	-0.187588	0.99988
PF3D7_1326900	conserved Plasmodium membrane protein, unknown function	164.087	178.144	143.389	166.971	144.966	151.404	-0.156514	0.999756	-0.0262884	0.99988
PF3D7_1103600	actin-like protein, putative (ALP2a)	90.1326	93.3153	83.5898	93.8325	94.3142	86.9766	-0.156365	0.999756	-0.0762334	0.99988
PF3D7_0916700	RNA-binding protein musashi, putative (HoMu)	141.199	113.599	105.785	103.456	129.345	110.17	-0.155928	0.999756	-0.0623086	0.99988
PF3D7_0316100	mitochondrial ribosomal protein L27 precursor, putative	42.1719	51.3965	49.2449	52.8939	52.3072	43.1662	-0.155439	0.999756	0.0873099	0.99988
PF3D7_0111000	kinesin-8, putative	39.4256	41.6586	37.3897	49.061	30.3153	30.5306	-0.155205	0.999756	0.37039	0.99988
PF3D7_1475300	cytochrome c oxidase assembly protein COX11, putative (COX11)	126.493	131.026	147.89	114.684	142.145	118.306	-0.154998	0.999756	-0.097621	0.99988
PF3D7_1324600	conserved Plasmodium protein, unknown function	114.247	136.19	127.957	123.419	129.274	105.66	-0.154751	0.999756	-0.00385371	0.99988
PF3D7_0207000	merozoite surface protein 4 (MSP4)	142.116	213.292	156.44	165.691	138.835	140.25	-0.154527	0.999756	-0.0693762	0.99988
PF3D7_1317000	U4/U6.U5 tri-snRNP-associated protein 2, putative (USP39)	202.798	232.455	206.402	212.392	199.515	197.495	-0.154467	0.999756	-0.0653002	0.99988
PF3D7_1138900	unspecified product	72.2085	40.5381	70.7298	39.0238	58.1711	36.255	-0.154351	0.999756	-0.0527308	0.99988
PF3D7_1459800	bax inhibitor 1, putative	318.537	305.774	324.714	263.854	292.92	287.345	-0.153904	0.999756	-0.22793	0.99988
PF3D7_1205000	conserved Plasmodium protein, unknown function	40.3425	43.4337	47.6121	42.9284	38.8568	39.3005	-0.153698	0.999756	0.113376	0.99988
PF3D7_1302300	Plasmodium exported protein, unknown function	128.362	180.974	141.351	149.972	125.537	153.336	-0.15365	0.999756	-0.186311	0.99988
PF3D7_0908000	P1 nuclease, putative	31.2391	45.6054	44.5891	39.6635	30.249	42.5219	-0.152598	0.999756	-0.145725	0.99988
PF3D7_0720800	Ham1-like protein, putative	92.6043	88.3152	94.8421	68.992	95.6616	83.8962	-0.152255	0.999756	-0.280314	0.99988
PF3D7_0603400	trophozoite exported protein 1 (TEX1)	274.5	273.67	266.201	273.478	264.08	234.704	-0.152224	0.999756	-0.0184509	0.99988
PF3D7_0710000	conserved Plasmodium protein, unknown function	236.162	252.639	208.835	269.968	186.064	202.301	-0.152194	0.999756	0.156442	0.99988
PF3D7_1029800	RAP protein, putative	110.025	125.217	144.032	127.516	122.547	103.995	-0.151364	0.999756	0.0638291	0.99988
PF3D7_0610700	conserved Plasmodium protein, unknown function	92.0113	85.8446	87.5465	70.5252	79.2081	85.688	-0.151168	0.999756	-0.12156	0.99988
PF3D7_0516800	transcription factor with AP2 domain(s) (ApiAP2)	84.3524	162.653	117.669	143.94	85.9333	97.3162	-0.151024	0.999756	0.260084	0.99988
PF3D7_1000500	rifin (RIF)	0	0	0	0.639734	0.747246	0	-0.151007	0.999756	1.62503	0.99988
PF3D7_1150000	rifin (RIF)	0	0	0.755748	0	0	0	-0.151007	0.999756	-3.16875	0.99988
PF3D7_0919400	protein disulfide isomerase (PDI9)	41.2593	101.335	52.1466	61.4144	29.6416	53.4285	-0.150917	0.999756	0.0958212	0.99988
PF3D7_1203600	cytochrome c1 heme lyase, putative	38.5087	47.1177	42.3219	37.5623	36.6151	35.1055	-0.150803	0.999756	-0.214305	0.99988
PF3D7_0828900	conserved Plasmodium protein, unknown function	11.2666	7.49855	7.71598	3.06631	5.38938	3.86563	-0.1508	0.999756	-0.0956579	0.99988
PF3D7_1144400	conserved Plasmodium protein, unknown function	19.169	13.3308	12.86	9.59601	12.4098	12.2411	-0.150796	0.999756	-0.423105	0.99988
PF3D7_0711000	AAA family ATPase, CDC48 subfamily (Cdc48)	570.47	529.268	470.032	527.141	659.818	532.812	-0.150566	0.999756	-0.0658441	0.99988
PF3D7_1116200	#N/A	12.8362	8.39083	10.931	5.36605	9.43142	8.37552	-0.150136	0.999756	-0.451664	0.99988
PF3D7_0211300	ubiquinol-cytochrome-c reductase complex assembly factor 1, putative	20.9968	21.6625	20.5759	19.931	16.2879	19.0403	-0.150095	0.999756	-0.129141	0.99988
PF3D7_0809900	JmjC domain containing protein (JmjC1)	54.0956	55.7399	50.7969	69.7586	53.0545	52.1859	-0.150093	0.999756	0.274298	0.99988
PF3D7_1349500	conserved Plasmodium protein, unknown function	612.472	682.239	572.911	633.976	675.51	586.287	-0.14988	0.999756	-0.0100045	0.99988
PF3D7_1409800	CUGBP Elav-like family member 2, putative (CELF2)	78.866	84.1504	64.9428	65.1591	81.4498	67.236	-0.14981	0.999756	-0.258736	0.99988
PF3D7_1340000	secreted ookinete protein, putative (PSOP7)	15.5869	17.4271	10.288	14.0741	11.4524	13.5297	-0.149766	0.999756	-0.102285	0.99988
PF3D7_0817800	conserved Plasmodium protein, unknown function	33.7375	37.4927	24.6225	33.9059	19.4284	25.7708	-0.149711	0.999756	0.116332	0.99988
PF3D7_1440500	allantoicase, putative	89.8537	83.3172	70.2845	72.9809	87.4278	83.1109	-0.149164	0.999756	-0.101753	0.99988
PF3D7_1419800	#N/A	181.801	209.771	231.479	195.477	208.839	177.313	-0.148914	0.999756	-0.0674836	0.99988
PF3D7_0726500	ubiquitin carboxyl-terminal hydrolase, putative	1469.78	1569.7	1283.42	1465.63	1418.27	1416.75	-0.148732	0.999756	-0.0709645	0.99988
PF3D7_1334700	MSP7-like protein (MSRP7)	77.9343	88.4264	75.6913	95.0557	62.7687	73.4642	-0.148583	0.999756	0.142587	0.99988
PF3D7_0924500	conserved Plasmodium membrane protein, unknown function	75.1837	51.6567	61.9713	49.8276	64.6726	56.2907	-0.148581	0.999756	-0.23392	0.99988
PF3D7_1244700	conserved Plasmodium protein, unknown function	54.2844	47.4908	46.9389	48.2944	46.3293	48.6581	-0.148431	0.999756	-0.029189	0.99988
PF3D7_1364400	conserved Plasmodium protein, unknown function	444.721	456.332	398.016	507.658	489.446	441.739	-0.148327	0.999756	0.0368299	0.99988
PF3D7_1106100	apicoplast ribosomal protein S15 precursor, putative	27.1422	38.3664	31.0061	36.4648	31.3843	30.9404	-0.148257	0.999756	0.0912054	0.99988
PF3D7_1474600	conserved Plasmodium membrane protein, unknown function	187.042	184.964	167.823	177.08	159.777	175.886	-0.148151	0.999756	-0.0686217	0.99988
PF3D7_0919800	TLD domain-containing protein	167.921	175.562	144.348	149.698	103.12	123.076	-0.148083	0.999756	-0.0492121	0.99988
PF3D7_1014700	prohibitin, putative	518.262	458.949	502.572	406.286	558.94	433.152	-0.148045	0.999756	-0.307943	0.99988
PF3D7_1344100	krox-like protein, putative	80.9145	89.0719	75.8738	78.6873	86.8689	79.1887	-0.147817	0.999756	-0.146886	0.99988
PF3D7_1231500	mitosis protein dim1, putative	32.9707	36.7906	34.0086	35.2874	38.8568	36.2955	-0.147636	0.999756	-0.196096	0.99988
PF3D7_0627600	conserved Plasmodium protein, unknown function	32.204	34.1601	25.6954	31.9867	26.3709	32.1305	-0.147591	0.999756	-0.0554599	0.99988
PF3D7_0714400	calmodulin, putative	45.2389	39.0903	45.0099	32.1963	34.1271	33.3928	-0.147544	0.999756	-0.324149	0.99988
PF3D7_1338800	CPW-WPC family protein	57.5071	63.8994	46.5091	60.951	63.5159	59.9172	-0.147526	0.999756	-0.131315	0.99988
PF3D7_1435800	GTPase Era, putative (ERA)	36.0378	37.436	39.2136	37.1046	40.332	33.3928	-0.146888	0.999756	-0.0272714	0.99988
PF3D7_0802900	conserved Plasmodium protein, unknown function	75.9094	78.9045	61.7278	61.3262	65.9273	71.556	-0.146416	0.999756	-0.423693	0.99988
PF3D7_1001700	Plasmodium exported protein (PHISTc), unknown function	119.194	147.471	125.385	153.18	115.567	129.755	-0.146259	0.999756	-0.0555207	0.99988
PF3D7_0420300	transcription factor with AP2 domain(s) (ApiAP2)	379.586	380.169	295.47	381.281	419.952	362.955	-0.14546	0.999756	0.0376924	0.99988
PF3D7_1022000	RNA-binding protein, putative	567.545	575.74	561.337	565.525	655.484	536.698	-0.145199	0.999756	-0.0471993	0.99988
PF3D7_1355700	NLI interacting factor-like phosphatase, putative (NIF3)	562.044	567.994	555.475	555.289	591.794	550.504	-0.145185	0.999756	-0.00890068	0.99988
PF3D7_0626100	oxidoreductase, short-chain dehydrogenase family, putative	115.781	98.7536	108.667	88.2186	109.362	94.0113	-0.145162	0.999756	-0.206203	0.99988
PF3D7_0419100	conserved Plasmodium protein, unknown function	28.1664	34.2088	23.7105	28.0696	37.2295	30.925	-0.144617	0.999756	-0.210469	0.99988
PF3D7_0703400	conserved Plasmodium protein, unknown function	104.984	108.435	97.4915	113.233	86.8689	105.016	-0.144459	0.999756	0.0469839	0.99988
PF3D7_1143400	translation initiation factor eIF-1A, putative	387.981	367.26	347.45	308.931	387.073	333.928	-0.14407	0.999756	-0.152353	0.99988
PF3D7_1229500	T-complex protein 1 subunit gamma (CCT3)	1028.99	909.936	969.396	865.467	980.387	943.585	-0.143944	0.999756	-0.18625	0.99988
PF3D7_1345100	thioredoxin 2 (TRX2)	44.01	37.4927	39.2229	39.8621	48.571	38.012	-0.143566	0.999756	-0.246334	0.99988
PF3D7_1028500	conserved Plasmodium protein, unknown function	212.715	199.444	177.829	191.675	206.24	181.275	-0.14356	0.999756	-0.0588975	0.99988
PF3D7_0622600	conserved Plasmodium protein, unknown function	41.4051	41.6586	40.1255	39.6635	26.3709	38.6563	-0.143044	0.999756	-0.25131	0.99988
PF3D7_0422200	erythrocyte membrane-associated antigen	966.886	1126.31	872.133	998.474	1092.47	927.366	-0.14281	0.999756	-0.0679465	0.99988
PF3D7_0505400	conserved Plasmodium protein, unknown function	64.1812	83.9718	80.3748	72.2899	72.083	74.0912	-0.142318	0.999756	-0.134362	0.99988
PF3D7_1467700	conserved Plasmodium protein, unknown function	18.3375	21.6625	20.9747	12.2652	19.4284	17.1734	-0.141934	0.999756	-0.387908	0.99988
PF3D7_0502100	HCNGP-like protein	89.6204	62.4879	96.4497	58.8555	83.7664	54.1188	-0.141839	0.999756	-0.107473	0.99988
PF3D7_1019500	#N/A	98.9122	142.472	106.095	143.94	93.8494	123.056	-0.141804	0.999756	-0.0311056	0.99988
PF3D7_1249600	leucine-rich repeat protein (LRR12)	42.1762	42.5996	41.9494	37.7443	35.031	38.6563	-0.141442	0.999756	-0.0596015	0.99988
PF3D7_0210300	monocarboxylate transporter, putative	121.148	150.804	122.2	121.886	132.63	126.277	-0.141303	0.999756	-0.158428	0.99988
PF3D7_1434800	mitochondrial acidic protein MAM33, putative	826.569	733.306	869.082	684.554	868.3	802.381	-0.140776	0.999756	-0.233731	0.99988
PF3D7_1458700	exonuclease V, mitochondrial, putative	83.577	81.6509	82.9468	76.6578	90.9458	73.781	-0.140489	0.999756	-0.114193	0.99988
PF3D7_1218600	arginine--tRNA ligase, putative	213.553	185.889	187.755	165.691	198.02	173.309	-0.140365	0.999756	-0.116034	0.99988
PF3D7_0902600	serine/threonine protein kinase, FIKK family (FIKK9.7)	51.345	47.7632	39.2989	47.3403	51.9662	41.0255	-0.14024	0.999756	0.0449678	0.99988
PF3D7_1362400	calpain (Pcalp)	237.622	167.468	199.329	200.497	210.192	165.578	-0.140082	0.999756	0.0147056	0.99988
PF3D7_1233700	homocysteine S-methyltransferase, putative	32.7755	32.9179	53.8046	36.7957	47.8237	35.1055	-0.139977	0.999756	0.123192	0.99988
PF3D7_1409900	cytidine diphosphate-diacylglycerol synthase (CDS)	365.139	360.806	304.138	339.699	378.854	354.03	-0.1399	0.999756	-0.150129	0.99988
PF3D7_1443000	serine/threonine protein kinase (SRPK2)	38.5087	59.3812	55.1696	58.2158	46.3293	43.8104	-0.139818	0.999756	0.106428	0.99988
PF3D7_0312300	26S proteasome regulatory subunit RPN12, putative (RPN12)	147.49	156.636	174.578	151.576	163.029	151.699	-0.139618	0.999756	-0.123741	0.99988
PF3D7_1226400	conserved Plasmodium protein, unknown function	270.667	239.461	214.761	219.429	271.25	226.783	-0.139401	0.999756	-0.179936	0.99988
PF3D7_1234900	conserved Plasmodium protein, unknown function	132.03	182.465	145.104	154.816	133.406	149.791	-0.138962	0.999756	-0.0575392	0.99988
PF3D7_1428500	protein kinase, putative	26.5894	37.4927	12.7672	36.0292	20.2102	27.7036	-0.138893	0.999756	0.150681	0.99988
PF3D7_1014800	conserved Plasmodium protein, unknown function	13.7531	12.909	5.14398	8.95627	8.08408	5.72448	-0.138874	0.999756	-0.240039	0.99988
PF3D7_1330100	conserved Plasmodium protein, unknown function	74.3758	74.872	88.4585	75.1246	65.3463	70.806	-0.138873	0.999756	0.0519389	0.99988
PF3D7_1245600	kinesin, putative	5.12117	3.61947	3.64777	2.29973	3.73623	2.57708	-0.138853	0.999756	-0.591871	0.99988
PF3D7_0705500	inositol-phosphate phosphatase, putative	320.585	359.515	251.664	371.79	284.29	299.581	-0.1382	0.999756	0.111691	0.99988
PF3D7_1344400	conserved Plasmodium protein, unknown function	80.4023	90.8158	74.5878	75.1246	55.8443	82.0509	-0.138172	0.999756	-0.196505	0.99988
PF3D7_1138500	protein phosphatase 2C (PPM2)	389.672	392.424	333.771	378.722	373.623	370.456	-0.137862	0.999756	-0.058076	0.99988
PF3D7_1408200	transcription factor with AP2 domain(s) (AP2-G2)	330.075	386.624	311.211	382.548	353.68	374.954	-0.137815	0.999756	-0.0557196	0.99988
PF3D7_1003600	inner membrane complex protein 1c, putative (IMC1c)	22.5331	24.6124	22.5049	21.1112	26.2732	21.9052	-0.137699	0.999756	-0.24118	0.99988
PF3D7_1239000	HD superfamily phosphohydrolase protein	175.123	170.115	169.109	160.981	159.911	143.112	-0.137481	0.999756	-0.0968955	0.99988
PF3D7_1242800	rab specific GDP dissociation inhibitor (rabGDI)	471.147	492.405	504.305	480.44	437.214	450.345	-0.137375	0.999756	-0.0239169	0.99988
PF3D7_0522700	iron-sulfur assembly protein, putative (SufA)	15.3635	20.2691	14.146	27.5968	13.4504	23.852	-0.137315	0.999756	0.26651	0.99988
PF3D7_1017200	enoyl-CoA hydratase-related protein, putative	26.0699	27.1088	26.4464	35.2874	19.5365	24.8061	-0.137008	0.999756	0.233098	0.99988
PF3D7_1430300	acid phosphatase, putative	279.647	315.772	302.852	315.181	271.465	271.238	-0.136906	0.999756	-0.0272161	0.99988
PF3D7_1116800	heat shock protein 101 (HSP101)	378.966	238.816	238.552	234.982	342.986	244.823	-0.136822	0.999756	0.0761367	0.99988
PF3D7_1360100	RNA-binding protein, putative	69.6479	73.3191	58.5128	67.4589	57.2622	66.6409	-0.136624	0.999756	-0.140748	0.99988
PF3D7_0502900	mitochondrial inner membrane TIM10 associated protein, putative	177.192	146.227	143.175	114.22	97.8892	124.344	-0.136363	0.999756	-0.201211	0.99988
PF3D7_1316900	conserved Plasmodium protein, unknown function	480.878	491.186	459.744	506.856	481.676	487.312	-0.136247	0.999756	-0.0540126	0.99988
PF3D7_1228700	conserved Plasmodium protein, unknown function	101.773	104.98	123.187	111.953	86.8689	97.9292	-0.136176	0.999756	0.0877907	0.99988
PF3D7_0819200	perforin-like protein 5 (PLP5)	12.2908	15.2018	10.288	21.6537	10.083	9.66406	-0.135871	0.999756	0.450105	0.99988
PF3D7_1238600	sphingomyelin phosphodiesterase, putative	13.7531	17.4966	16.718	16.0981	15.6922	18.1275	-0.135668	0.999756	-0.133416	0.99988
PF3D7_1440200	stromal-processing peptidase, putative (SPP)	186.125	211.062	166.537	196.244	210.186	182.973	-0.135067	0.999756	-0.0501909	0.99988
PF3D7_1429500	diphthamide biosynthesis protein 2, putative (DPH2)	88.9368	88.4264	76.5168	65.2528	80.664	74.0912	-0.134952	0.999756	-0.236125	0.99988
PF3D7_1124200	conserved Plasmodium protein, unknown function	63.6412	74.1523	82.0749	65.763	64.2632	70.8698	-0.134858	0.999756	-0.210631	0.99988
PF3D7_0928300	conserved Plasmodium protein, unknown function	60.4298	54.1562	59.7041	52.4582	62.0492	50.5663	-0.134855	0.999756	-0.103947	0.99988
PF3D7_0819600	conserved Plasmodium protein, unknown function	257.632	213.643	271.759	198.544	274.568	191.77	-0.13473	0.999756	-0.142014	0.99988
PF3D7_0629700	SET domain protein, putative (SET1)	749.739	1049.5	710.404	1047.24	1031.95	949.011	-0.134682	0.999756	0.119547	0.99988
PF3D7_1370500	unspecified product	144.417	69.063	242.577	53.0979	112.834	52.4744	-0.13461	0.999756	-0.0805589	0.99988
PF3D7_1227000	conserved Plasmodium protein, unknown function	4.58437	5.79116	7.71598	9.96551	8.08408	7.63264	-0.134385	0.999756	0.468066	0.99988
PF3D7_0208500	acyl carrier protein (ACP)	84.3524	88.3162	99.4018	78.5948	70.9884	78.6011	-0.134383	0.999756	-0.170605	0.99988
PF3D7_1340900	sodium-dependent phosphate transporter (PiT)	227.38	196.862	160.502	200.077	244.543	198.449	-0.134293	0.999756	-0.151275	0.99988
PF3D7_1133700	conserved Plasmodium protein, unknown function	122.682	159.136	74.7793	118.82	100.131	144.317	-0.134119	0.999756	-0.307461	0.99988
PF3D7_0823600	lipoate-protein ligase B (LipB)	24.5364	18.718	27.6489	20.4715	21.5575	16.6602	-0.133812	0.999756	0.177745	0.99988
PF3D7_1126100	autophagy-related protein 7, putative (ATG7)	104.472	112.928	92.5917	99.7985	105.484	105.66	-0.133767	0.999756	-0.0602158	0.99988
PF3D7_1232600	conserved Plasmodium protein, unknown function	101.979	126.642	93.2347	110.034	98.6365	113.052	-0.133696	0.999756	-0.232887	0.99988
PF3D7_0810000	acyl-CoA binding protein, putative	98.1055	98.4497	103.962	76.7681	99.2787	91.6313	-0.133692	0.999756	-0.236092	0.99988
PF3D7_0311200	valine--tRNA ligase, putative	155.869	180.798	139.531	174.833	173.361	174.337	-0.133646	0.999756	-0.108706	0.99988
PF3D7_0906800	probable protein, unknown function	98.9122	83.3172	72.6588	86.6146	111.156	86.9766	-0.133344	0.999756	-0.0250127	0.99988
PF3D7_0603500	cation/H+ antiporter (CAX)	32.204	49.0541	31.7414	49.2595	35.031	34.7906	-0.133169	0.999756	0.0748952	0.99988
PF3D7_0410700	ribosome biogenesis GTPase A, putative (RbgA)	110.025	116.181	126.76	111.314	105.362	101.151	-0.133128	0.999756	0.0681235	0.99988
PF3D7_0806900	conserved Plasmodium protein, unknown function	39.4256	38.7269	39.2136	42.1618	41.8458	30.5306	-0.13309	0.999756	0.185111	0.99988
PF3D7_1363500	DNase I-like protein, putative	139.551	167.468	151.748	139.462	135.252	169.443	-0.132819	0.999756	-0.262729	0.99988
PF3D7_0928900	guanylate kinase (GK)	56.3328	60.0267	36.6509	46.5153	53.8938	54.3826	-0.132613	0.999756	-0.168978	0.99988
PF3D7_0825300	conserved protein, unknown function	39.9451	39.1591	41.7949	38.384	34.3733	41.6506	-0.132572	0.999756	-0.0280226	0.99988
PF3D7_0933900	conserved Plasmodium protein, unknown function	108.113	109.979	108.024	98.8886	110.137	105.316	-0.132396	0.999756	-0.181088	0.99988
PF3D7_0912100	zinc finger protein, putative	115.781	107.79	91.3057	108.854	92.6585	102.341	-0.132314	0.999756	-0.0549194	0.99988
PF3D7_1410300	WD repeat-containing protein, putative	659.415	789.045	644.927	749.128	702.411	691.947	-0.132059	0.999756	-0.0157163	0.99988
PF3D7_1231900	conserved Plasmodium protein, unknown function	268.366	250.434	270.059	238.406	267.587	219.438	-0.131889	0.999756	-0.0541456	0.99988
PF3D7_1207800	conserved Plasmodium protein, unknown function	38.9209	33.5633	34.7219	28.788	36.6151	30.925	-0.131404	0.999756	-0.175969	0.99988
PF3D7_0720500	conserved Plasmodium protein, unknown function	41.2593	49.6995	43.7733	49.061	44.2101	44.0306	-0.130938	0.999756	0.00516394	0.99988
PF3D7_0818700	DNA helicase, putative	311.367	316.342	252.698	306.432	301.887	302.807	-0.130827	0.999756	-0.0219408	0.99988
PF3D7_1461200	U3 small nucleolar ribonucleoprotein protein IMP3, putative (IMP3)	49.8395	56.6557	43.7733	53.7376	46.5369	56.6958	-0.130779	0.999756	-0.120809	0.99988
PF3D7_0310700	trafficking protein particle complex subunit 4, putative	118.848	124.572	104.873	115.152	137.429	115.324	-0.130446	0.999756	-0.108134	0.99988
PF3D7_1407400	conserved Plasmodium protein, unknown function	61.9661	61.5311	70.2845	69.0912	62.8248	57.3401	-0.13042	0.999756	0.0315919	0.99988
PF3D7_1125000	conserved Plasmodium protein, unknown function	35.7581	48.324	28.2702	41.5827	27.9221	39.3005	-0.130341	0.999756	0.146839	0.99988
PF3D7_0819500	conserved protein, unknown function	125.612	136.835	102.026	94.0409	115.823	148.182	-0.130293	0.999756	-0.373524	0.99988
PF3D7_1409500	conserved Plasmodium protein, unknown function	35.271	29.6797	31.0061	26.0637	20.1756	28.6224	-0.130218	0.999756	-0.143824	0.99988
PF3D7_0830200	28S ribosomal RNA	2.75062	0.833172	0.911943	1.53316	0	1.19002	-0.130218	0.999756	0.553714	0.99988
PF3D7_1312800	conserved Plasmodium protein, unknown function	86.1862	101.647	86.6346	96.5998	74.7246	70.8698	-0.130183	0.999756	0.0285166	0.99988
PF3D7_0929700	conserved Plasmodium protein, unknown function	61.454	69.1533	77.842	77.7928	56.0435	67.236	-0.130066	0.999756	0.0697108	0.99988
PF3D7_1324900	L-lactate dehydrogenase (LDH)	4020.13	4678.53	3936.86	4247.61	4788.65	4566.23	-0.129766	0.999756	-0.246987	0.99988
PF3D7_1362800	conserved Plasmodium protein, unknown function	35.7581	34.9932	27.0059	33.6835	20.9416	36.7234	-0.129755	0.999756	-0.116279	0.99988
PF3D7_0932000	conserved Plasmodium protein, unknown function	15.5869	17.4966	16.075	14.565	11.4524	16.1068	-0.129429	0.999756	-0.167927	0.99988
PF3D7_1231100	ras-related protein Rab-2 (RAB2)	164.854	157.809	163.322	165.581	177.845	156.558	-0.129209	0.999756	-0.0475723	0.99988
PF3D7_0104100	conserved Plasmodium membrane protein, unknown function	3.6675	6.66538	5.14398	7.03707	3.10246	4.5099	-0.129106	0.999756	0.370268	0.99988
PF3D7_0111900	conserved protein, unknown function	82.8102	89.9826	94.8421	93.5225	90.747	88.2651	-0.128453	0.999756	-0.00845996	0.99988
PF3D7_1141300	conserved Plasmodium protein, unknown function	177.122	209.771	162.486	224.547	112.834	176.53	-0.128429	0.999756	0.0349077	0.99988
PF3D7_0933500	gamma-tubulin complex component, putative	98.1055	128.309	104.166	111.953	100.131	97.9292	-0.128263	0.999756	0.0376196	0.99988
PF3D7_1428800	#N/A	156.196	170.398	156.249	165.051	166.757	149.791	-0.128243	0.999756	-0.0691892	0.99988
PF3D7_0503800	60S ribosomal protein L31 (RPL31)	625.807	516.137	653.863	524.582	667.805	563.737	-0.128213	0.999756	-0.186811	0.99988
PF3D7_1353400	Ran-binding protein, putative	197.677	198.295	172.323	186.163	189.25	197.147	-0.128077	0.999756	-0.183779	0.99988
PF3D7_0217700	E2F-associated phosphoprotein, putative	102.935	65.8744	90.0197	62.0542	98.5031	65.7156	-0.127953	0.999756	-0.0901232	0.99988
PF3D7_1456900	conserved protein, unknown function	51.373	60.6721	46.8564	55.1936	44.2101	55.4073	-0.12742	0.999756	-0.0864203	0.99988
PF3D7_1013200	conserved Plasmodium protein, unknown function	226.195	242.043	197.4	214.933	226.48	234.433	-0.127261	0.999756	-0.224732	0.99988
PF3D7_1121100	conserved Plasmodium protein, unknown function	326.407	347.47	378.726	408.79	318.778	333.928	-0.126383	0.999756	0.0644218	0.99988
PF3D7_0915000	type II NADH:ubiquinone oxidoreductase (NDH2)	88.0199	112.953	79.3535	111.154	74.7246	82.0509	-0.126255	0.999756	0.22523	0.99988
PF3D7_1450100	signal recognition particle subunit SRP54 (SRP54)	114.609	84.5537	109.31	87.0038	112.464	83.1109	-0.12625	0.999756	0.0138619	0.99988
PF3D7_0304800	conserved Plasmodium membrane protein, unknown function	83.475	100.044	85.7227	121.119	66.6936	91.5917	-0.126087	0.999756	0.20475	0.99988
PF3D7_0620300	conserved Plasmodium protein, unknown function	81.2767	86.1435	77.842	68.4515	82.1971	72.1583	-0.126044	0.999756	-0.194953	0.99988
PF3D7_1320600	ras-related protein Rab-11A (RAB11a)	219.294	223.684	238.017	202.156	229.582	190.06	-0.125979	0.999756	-0.126991	0.99988
PF3D7_0203200	conserved Plasmodium protein, unknown function	97.3787	118.762	103.537	101.718	103.932	98.2703	-0.125979	0.999756	-0.127628	0.99988
PF3D7_1411400	plastid replication-repair enzyme (PREX)	293.443	382.217	360.079	371.046	327.294	336.309	-0.125834	0.999756	0.0303423	0.99988
PF3D7_1315300	conserved Plasmodium protein, unknown function	9.9679	7.49855	3.77874	6.39734	6.06306	3.86563	-0.125738	0.999756	0.711183	0.99988
PF3D7_0923500	cyclin-dependent kinases regulatory subunit, putative	22.5331	30.8274	27.3583	34.5456	18.6812	24.4823	-0.125225	0.999756	0.254493	0.99988
PF3D7_1135900	3-oxo-5-alpha-steroid 4-dehydrogenase, putative	123.778	174.916	158.707	168.89	110.913	128.854	-0.124778	0.999756	0.0174394	0.99988
PF3D7_0703300	conserved Plasmodium protein, unknown function	83.9872	75.2851	74.5878	59.4952	80.8408	71.556	-0.124325	0.999756	-0.304979	0.99988
PF3D7_1359900	conserved Plasmodium membrane protein, unknown function	131.113	126.642	95.8067	119.586	138.988	104.949	-0.124289	0.999756	-0.0495939	0.99988
PF3D7_1132500	amino acid transporter, putative	9.2181	4.34337	6.42998	3.83289	3.87808	4.5099	-0.124231	0.999756	-0.16711	0.99988
PF3D7_1406100	conserved Plasmodium protein, unknown function	134.183	153.304	126.028	140.348	131.515	138.637	-0.124199	0.999756	-0.113473	0.99988
PF3D7_1459400	conserved Plasmodium protein, unknown function	65.9415	79.3901	63.836	64.6131	47.1571	76.6682	-0.123986	0.999756	-0.168175	0.99988
PF3D7_1358700	HVA22-like protein, putative	71.5162	114.145	101.27	97.3554	88.4201	98.2703	-0.123956	0.999756	0.0311633	0.99988
PF3D7_0723800	conserved Plasmodium protein, unknown function	269.133	340.231	228.898	310.464	272.164	260.93	-0.123904	0.999756	0.0730734	0.99988
PF3D7_0213900	conserved Plasmodium protein, unknown function	339.243	312.397	336.288	339.059	367.642	338.242	-0.123767	0.999756	-0.0310029	0.99988
PF3D7_0306600	conserved Plasmodium protein, unknown function	35.7581	52.4898	47.5819	40.9014	37.2295	48.9646	-0.123116	0.999756	-0.310176	0.99988
PF3D7_0318300	conserved Plasmodium protein, unknown function	150.05	161.635	148.533	158.682	144.966	140.25	-0.122996	0.999756	0.049826	0.99988
PF3D7_0517300	serine/arginine-rich splicing factor 1 (SR1)	382.039	482.795	391.586	414.628	415.469	436.969	-0.122984	0.999756	-0.159823	0.99988
PF3D7_1006600	phosducin-like protein, putative (PhLP1)	138.448	124.51	148.533	115.753	128.752	116.398	-0.122895	0.999756	-0.143029	0.99988
PF3D7_1030200	conserved Plasmodium protein, unknown function	8.25187	7.74538	6.80173	6.39734	5.38938	5.72448	-0.122883	0.999756	-0.434175	0.99988
PF3D7_1404900	conserved Plasmodium protein, unknown function	491.632	443.423	383.016	438.857	469.27	433.761	-0.122819	0.999756	-0.146411	0.99988
PF3D7_1322200	conserved Plasmodium protein, unknown function	441.016	479.907	429.523	472.763	476.743	412.978	-0.122765	0.999756	0.105214	0.99988
PF3D7_0813500	conserved Plasmodium protein, unknown function	137.759	144.972	141.46	148.716	145.816	138.637	-0.12236	0.999756	-0.0157418	0.99988
PF3D7_0106100	V-type proton ATPase subunit C, putative	207.792	228.751	209.617	190.111	231.133	206.811	-0.122089	0.999756	-0.217833	0.99988
PF3D7_1309900	conserved Plasmodium protein, unknown function	17.6355	16.1362	23.4282	15.3316	15.5123	16.2194	-0.121679	0.999756	-0.0736596	0.99988
PF3D7_0810300	protein phosphatase PPM5, putative (PPM5)	49.1632	41.9859	41.7949	47.5278	41.0941	42.5219	-0.121615	0.999756	0.0131899	0.99988
PF3D7_1329900	conserved Plasmodium protein, unknown function	65.5509	80.681	70.0868	68.992	73.9774	88.2651	-0.121348	0.999756	-0.266905	0.99988
PF3D7_1405300	conserved Plasmodium protein, unknown function	132.638	128.853	126.028	136.451	143.489	111.459	-0.12113	0.999756	0.061509	0.99988
PF3D7_0922800	conserved Plasmodium protein, unknown function	437.054	551.608	506.683	559.767	522.325	489.002	-0.121127	0.999756	0.0499551	0.99988
PF3D7_0524700	mitochondrial import receptor subunit TOM22, putative (TOM22)	114.202	120.167	109.433	117.286	124.043	117.352	-0.120833	0.999756	-0.100558	0.99988
PF3D7_1417200	NOT family protein, putative	983.755	1001.09	817.251	1065.84	998.383	970.3	-0.120743	0.999756	-0.0504157	0.99988
PF3D7_1022800	4-hydroxy-3-methylbut-2-en-1-yl diphosphate synthase (GcpE)	153.118	209.125	191.96	252.055	156.174	192.637	-0.120715	0.999756	0.134557	0.99988
PF3D7_1357100	elongation factor 1-alpha	2516.03	2334.56	2211.46	2077.86	2588.93	2258.17	-0.120389	0.999756	-0.220402	0.99988
PF3D7_0609000	conserved Plasmodium protein, unknown function	2359.12	2555.33	2071.02	2582.61	2723.71	2425.04	-0.120374	0.999756	-0.0118957	0.99988
PF3D7_1235400	tetQ family GTPase, putative	104.984	97.4811	93.2347	93.4011	91.164	90.1979	-0.120095	0.999756	-0.0241222	0.99988
PF3D7_0407700	conserved Plasmodium protein, unknown function	93.5212	104.98	80.3748	98.122	84.8828	84.9131	-0.120011	0.999756	0.0680535	0.99988
PF3D7_0405800	conserved Plasmodium protein, unknown function	21.4693	27.4947	26.3629	31.9867	22.4174	26.4151	-0.120002	0.999756	0.135186	0.99988
PF3D7_1107400	DNA repair protein RAD51 (RAD51)	51.373	80.0356	60.4418	64.6131	72.4829	68.937	-0.11996	0.999756	-0.152911	0.99988
PF3D7_0509300	conserved Plasmodium protein, unknown function	51.7238	48.324	44.3669	42.8622	46.4834	43.4356	-0.119867	0.999756	-0.0842074	0.99988
PF3D7_0712600	erythrocyte membrane protein 1, PfEMP1 (VAR)	6.65752	5.80903	2.73583	6.39734	4.48348	3.86563	-0.119449	0.999756	0.0784699	0.99988
PF3D7_1427700	conserved Plasmodium protein, unknown function	4.60905	7.74538	6.80173	11.2278	5.42931	6.67856	-0.11927	0.999756	0.469381	0.99988
PF3D7_0606500	polypyrimidine tract binding protein, putative	272.967	235.99	244.982	194.081	233.46	192.637	-0.119218	0.999756	-0.15699	0.99988
PF3D7_0822900	conserved Plasmodium protein, unknown function	2.04847	4.99903	3.21499	4.47814	2.02102	3.57005	-0.11921	0.999756	0.135837	0.99988
PF3D7_1309600	ribosomal RNA methyltransferase, putative	31.2391	33.3269	39.2229	31.4297	31.8002	33.3928	-0.119107	0.999756	-0.220337	0.99988
PF3D7_1027000	conserved Plasmodium protein, unknown function	98.9122	104.965	95.2242	108.854	84.542	108.765	-0.11885	0.999756	0.0304463	0.99988
PF3D7_1105000	histone H4 (H4)	430.153	434.387	406.375	477.985	408.749	363.369	-0.118742	0.999756	0.0755901	0.99988
PF3D7_1305900	conserved Plasmodium protein, unknown function	174.206	194.925	175.093	170.809	166.397	166.866	-0.118598	0.999756	-0.127104	0.99988
PF3D7_1120700	conserved Plasmodium protein, unknown function	153.118	155.803	133.012	157.149	125.65	146.928	-0.118331	0.999756	0.0635044	0.99988
PF3D7_1242000	conserved Plasmodium protein, unknown function	13.7531	13.5544	9.11943	12.0298	13.4735	6.67856	-0.118269	0.999756	0.024806	0.99988
PF3D7_1454700	6-phosphogluconate dehydrogenase, decarboxylating, putative	637.945	696.532	686.079	656.026	652.292	663.434	-0.118146	0.999756	-0.0997849	0.99988
PF3D7_0612400	conserved Plasmodium protein, unknown function	21.5089	20.8293	26.4464	21.6537	14.9449	18.1275	-0.118124	0.999756	0.0651542	0.99988
PF3D7_0925500	thioredoxin-like protein 2 (TLP2)	85.5235	84.9836	91.9487	79.7241	82.8618	77.3511	-0.118009	0.999756	-0.171194	0.99988
PF3D7_0906600	zinc finger protein, putative	252.14	254.952	287.184	225.826	295.742	219.438	-0.11795	0.999756	0.273706	0.99988
PF3D7_0319000	P-type ATPase, putative (ATPase7)	106.357	127.799	86.8047	141.817	83.6916	98.5735	-0.117844	0.999756	0.225262	0.99988
PF3D7_1325800	conserved Plasmodium protein, unknown function	142.618	187.825	137.546	182.324	140.482	231.841	-0.117825	0.999756	-0.196098	0.99988
PF3D7_0310900	conserved Plasmodium protein, unknown function	69.6824	90.4869	75.6913	72.2899	72.4829	72.8026	-0.11773	0.999756	0.0231125	0.99988
PF3D7_1450300	NADPH--cytochrome P450 reductase, putative (CPR)	170.023	220.064	154.118	200.876	177.616	198.435	-0.117689	0.999756	-0.0716381	0.99988
PF3D7_1423300	serine/threonine protein phosphatase 7 (PP7)	6.65752	3.61947	8.35898	5.11787	6.98054	3.81632	-0.117672	0.999756	0.535304	0.99988
PF3D7_1304100	DNA ligase I (LigI)	36.8724	53.5682	45.6529	49.2595	42.593	49.6089	-0.117581	0.999756	-0.164046	0.99988
PF3D7_0317500	kinesin-5 (EG5)	243.255	245.786	215.219	264.469	240.501	237.736	-0.117513	0.999756	0.0133348	0.99988
PF3D7_0408000	conserved Plasmodium protein, unknown function	2.56058	3.87269	3.64777	1.60397	3.10246	3.57005	-0.117454	0.999756	-0.611337	0.99988
PF3D7_0512000	prefoldin subunit, putative	78.3539	82.484	83.8988	67.8118	89.5985	80.1427	-0.117376	0.999756	-0.343989	0.99988
PF3D7_0611600	conserved Plasmodium protein, unknown function	18.3375	22.4956	14.789	22.9973	12.1261	17.1734	-0.117164	0.999756	0.367373	0.99988
PF3D7_0212100	conserved Plasmodium protein, unknown function	222.8	227.456	255.443	259.844	228.375	202.945	-0.117048	0.999756	0.129028	0.99988
PF3D7_1144900	ras-related protein Rab-6 (RAB6)	76.8175	93.3824	85.7227	103.637	81.4498	83.9591	-0.116768	0.999756	0.0818282	0.99988
PF3D7_1032200	conserved Plasmodium protein, unknown function	6.90085	5.79116	7.55748	4.47814	6.72521	5.35508	-0.116736	0.999756	-0.0742592	0.99988
PF3D7_1219000	formin 2	564.795	606.549	497.038	591.867	593.313	591.438	-0.116672	0.999756	-0.151707	0.99988
PF3D7_0302900	exportin-1, putative	1125.63	1189.36	1055.8	1097.92	1139.38	1106.21	-0.116604	0.999756	-0.134148	0.99988
PF3D7_0726900	mitochondrial import inner membrane translocase subunit TIM50, putative (TIM50)	137.531	155.553	160.75	134.918	152.021	131.663	-0.116492	0.999756	-0.122579	0.99988
PF3D7_0315700	conserved Plasmodium membrane protein, unknown function	16.8687	13.754	10.931	8.95627	5.23072	12.403	-0.116399	0.999756	-0.309241	0.99988
PF3D7_1345000	conserved Plasmodium protein, unknown function	9.9679	12.909	12.092	14.565	8.08408	7.63264	-0.11636	0.999756	0.368307	0.99988
PF3D7_0609300	conserved Plasmodium protein, unknown function	51.345	59.9884	51.4398	49.8992	48.8637	53.4285	-0.116156	0.999756	-0.211558	0.99988
PF3D7_1019000	eukaryotic translation initiation factor subunit eIF2A, putative	778.418	799.845	694.438	769.106	759.202	694.524	-0.115609	0.999756	-0.0338157	0.99988
PF3D7_1366100	conserved Plasmodium protein, unknown function	9.9679	4.51814	12.7672	8.31654	7.47246	4.7704	-0.115213	0.999756	0.308363	0.99988
PF3D7_1435000	cytochrome c oxidase assembly protein, putative	96.2718	134.974	114.118	115.486	93.4058	111.627	-0.115106	0.999756	-0.0387225	0.99988
PF3D7_1468100	conserved Plasmodium protein, unknown function	1615.57	1747.23	1199.19	1696.44	1847.19	1629.73	-0.115056	0.999756	-0.01329	0.99988
PF3D7_0913900	arginine--tRNA ligase, putative	200.75	179.965	178.11	190.001	186.148	166.602	-0.115025	0.999756	0.0622258	0.99988
PF3D7_0315200	circumsporozoite- and TRAP-related protein (CTRP)	1.83375	2.17168	0.755748	3.06631	0	1.78503	-0.115023	0.999756	0.151128	0.99988
PF3D7_0624000	hexokinase (HK)	1070.32	997.527	978	892.429	1109.66	984.611	-0.114703	0.999756	-0.24804	0.99988
PF3D7_0310800	conserved Plasmodium protein, unknown function	90.1326	100.814	98.3787	84.2087	94.625	89.6835	-0.114556	0.999756	-0.163055	0.99988
PF3D7_1353300	conserved Plasmodium protein, unknown function	590.467	617.381	556.193	575.7	579.384	573.401	-0.114242	0.999756	-0.0282885	0.99988
PF3D7_0319100	E3 ubiquitin-protein ligase RBX1, putative (RBX1)	71.5162	73.5811	61.9713	73.5915	69.0297	64.8559	-0.114137	0.999756	-0.0220488	0.99988
PF3D7_0724700	conserved Plasmodium protein, unknown function	705.993	829.401	708.584	777.928	774.894	728.917	-0.114059	0.999756	-0.0207194	0.99988
PF3D7_1224500	histone chaperone ASF1, putative (ASF1)	104.28	144.972	114.454	121.902	101.725	114.68	-0.113855	0.999756	-0.175391	0.99988
PF3D7_0205600	conserved Plasmodium protein, unknown function	77.3296	100.69	86.6346	92.7614	90.9458	80.5339	-0.113847	0.999756	-0.0128636	0.99988
PF3D7_0617000	mitochondrial import receptor subunit TOM40, putative (TOM40)	103.607	111.017	111.882	95.3203	113.851	113.536	-0.113459	0.999756	-0.132124	0.99988
PF3D7_1425000	Plasmodium RNA of unknown function RUF4	28.4231	20.993	25.5344	12.2652	25.5953	16.0652	-0.113212	0.999756	-0.881982	0.99988
PF3D7_1455600	ferlin, putative	30.2568	31.627	21.9167	27.5968	26.9469	19.3281	-0.113079	0.999756	0.000801947	0.99988
PF3D7_0419800	60S ribosomal protein L7ae/L30e, putative	288.302	231.646	262.986	210.472	292.407	210.677	-0.112847	0.999756	-0.169899	0.99988
PF3D7_0112000	TatD-like deoxyribonuclease, putative	128.362	147.675	140.569	129.866	142.724	124.985	-0.112819	0.999756	-0.107027	0.99988
PF3D7_1432700	protein-L-isoaspartate(D-aspartate) O-methyltransferase, putative	81.6018	104.147	74.5878	95.3203	74.459	81.8224	-0.112776	0.999756	0.0297579	0.99988
PF3D7_1146600	CCAAT-box DNA binding protein subunit B (NFYB)	136.614	141.353	130.529	135.536	135.408	129.498	-0.112674	0.999756	-0.0683321	0.99988
PF3D7_0314900	conserved Plasmodium membrane protein, unknown function	42.1762	51.6359	55.9253	40.3032	31.0246	36.255	-0.112641	0.999756	-0.00419849	0.99988
PF3D7_1448100	conserved Plasmodium protein, unknown function	23.5574	28.3279	31.0061	23.2576	25.5953	25.5854	-0.112221	0.999756	-0.10888	0.99988
PF3D7_0709300	Cg2 protein (CG2)	443.493	476.341	434.667	449.981	467.029	456.966	-0.112201	0.999756	-0.0275145	0.99988
PF3D7_1458600	conserved Plasmodium protein, unknown function	262.226	302.715	247.554	253.974	270.503	258.353	-0.112193	0.999756	-0.0944769	0.99988
PF3D7_1121200	conserved Plasmodium protein, unknown function	19.9358	18.8213	24.6225	17.6437	20.8839	14.3112	-0.111994	0.999756	-0.0169148	0.99988
PF3D7_0907800	apicoplast ribosomal protein L35 precursor, putative	116.443	111.017	128.584	117.711	125.303	106.305	-0.111941	0.999756	-0.0467019	0.99988
PF3D7_0904100	AP-4 complex subunit epsilon, putative	175.656	204.96	176.824	195.477	181.581	192.637	-0.111819	0.999756	0.0666297	0.99988
PF3D7_1445600	RNA-binding protein, putative	354.244	239.461	302.852	224.547	304.876	242.246	-0.111615	0.999756	-0.0214387	0.99988
PF3D7_1037300	ADP/ATP transporter on adenylate translocase (ADT)	760.493	721.723	879.113	699.886	805.531	718.422	-0.111407	0.999756	-0.209718	0.99988
PF3D7_1457000	signal peptide peptidase (SPP)	636.561	589.053	620.121	543.748	615.063	565.77	-0.111264	0.999756	-0.10245	0.99988
PF3D7_1252600	lysophospholipase, putative	26.8366	32.4937	29.1822	21.4642	20.2102	23.852	-0.111209	0.999756	-0.406017	0.99988
PF3D7_0709500	conserved Plasmodium protein, unknown function	43.7054	50.9904	46.2959	54.427	43.4344	48.7907	-0.111068	0.999756	0.0524568	0.99988
PF3D7_1304500	small heat shock protein, putative	263.228	272.447	293.85	284.4	270.143	275.748	-0.110929	0.999756	-0.0455227	0.99988
PF3D7_1019600	conserved Plasmodium protein, unknown function	28.4231	46.6576	37.0316	45.4211	30.3153	32.8578	-0.1109	0.999756	0.14273	0.99988
PF3D7_0829200	prohibitin, putative	174.12	149.099	160.75	142.661	169.092	149.791	-0.110078	0.999756	-0.158158	0.99988
PF3D7_0418000	conserved Plasmodium protein, unknown function	100.446	131.671	94.8421	110.674	114.329	103.041	-0.110053	0.999756	-0.0790052	0.99988
PF3D7_0934700	UBX domain, putative	373.168	375.761	338.217	350.469	352.331	333.732	-0.109899	0.999756	-0.0938564	0.99988
PF3D7_1246200	actin I (ACT1)	1165.48	1083.71	1110.75	1136.17	960.211	985.735	-0.109674	0.999756	-0.0239497	0.99988
PF3D7_0907000	conserved Plasmodium protein, unknown function	74.2668	68.0461	87.4477	73.7828	89.9713	69.6479	-0.109414	0.999756	0.0318742	0.99988
PF3D7_1432400	leucine-rich repeat protein (LRR5)	36.0378	96.278	33.4359	80.4907	29.1426	70.6019	-0.10929	0.999756	-0.00403683	0.99988
PF3D7_1145400	dynamin-like protein (DYN1)	161.02	178.789	168.532	162.492	151.576	160.423	-0.109284	0.999756	-0.0694489	0.99988
PF3D7_0809300	unspecified product	122.861	129.975	163.238	143.3	144.84	142.802	-0.109152	0.999756	-0.0132388	0.99988
PF3D7_1438500	cleavage and polyadenylation specificity factor, putative	163.32	209.771	184.54	193.2	180.544	207.989	-0.109135	0.999756	-0.0801193	0.99988
PF3D7_0504700	centrosomal protein CEP120, putative (CEP120)	168.705	145.871	202.451	147.566	160.334	150.115	-0.109072	0.999756	-0.073158	0.99988
PF3D7_1308400	conserved Plasmodium protein, unknown function	1132.34	1392.88	1149.05	1508.49	1413.04	1325.27	-0.109047	0.999756	0.0928694	0.99988
PF3D7_1315500	conserved Plasmodium protein, unknown function	257.642	208.482	223.426	185.523	232.685	196.541	-0.109024	0.999756	-0.108815	0.99988
PF3D7_0818200	14-3-3 protein (14-3-3I)	2130.83	2259.28	2260.71	2211.88	2338.88	2261.63	-0.108835	0.999756	-0.062792	0.99988
PF3D7_1416100	protein SEY1, putative (SEY1)	113.481	117.995	104.293	128.019	106.44	96.6406	-0.108783	0.999756	0.0762012	0.99988
PF3D7_0403600	conserved Plasmodium protein, unknown function	38.9209	48.4086	48.8679	61.3262	53.5174	47.0318	-0.108746	0.999756	0.405512	0.99988
PF3D7_1416500	NADP-specific glutamate dehydrogenase (GDH1)	18.4362	15.8303	11.574	13.6338	13.1855	13.3571	-0.108261	0.999756	-0.183961	0.99988
PF3D7_1353800	proteasome subunit alpha type-4, putative	205.871	223.684	216.047	213.875	217.172	212.609	-0.108222	0.999756	-0.109943	0.99988
PF3D7_1023200	orotidine 5'-phosphate decarboxylase (OMPDC)	209.456	178.078	179.396	166.347	196.039	175.886	-0.108057	0.999756	-0.153123	0.99988
PF3D7_1212000	glutathione peroxidase-like thioredoxin peroxidase (TPx(Gl))	226.961	265.782	221.191	253.335	229.405	221.629	-0.108016	0.999756	-0.0746298	0.99988
PF3D7_0517200	conserved Plasmodium protein, unknown function	35.271	26.7841	37.9369	26.0637	28.6978	14.3112	-0.107985	0.999756	0.01924	0.99988
PF3D7_0307500	conserved protein, unknown function	76.6761	84.5537	81.0178	89.8226	65.0104	78.2346	-0.107799	0.999756	-0.0444059	0.99988
PF3D7_1448800	Appr-1-p processing domain protein	88.0199	79.1514	80.865	72.1789	77.7136	72.8026	-0.107678	0.999756	-0.11519	0.99988
PF3D7_1105600	translocon component PTEX88 (PTEX88)	412.593	340.797	336.931	314.749	403.513	358.215	-0.107508	0.999756	-0.100786	0.99988
PF3D7_0514100	ATP-dependent DNA helicase UvrD (UvrD)	162.341	159.981	143.175	161.853	139.735	136.585	-0.107423	0.999756	-0.00958141	0.99988
PF3D7_0502800	DnaJ protein, putative	64.1812	47.0532	52.0828	54.3774	55.9149	50.8974	-0.107411	0.999756	0.0938605	0.99988
PF3D7_1003400	conserved Plasmodium protein, unknown function	26.5894	39.1591	35.5201	27.5968	25.5996	33.3928	-0.107392	0.999756	-0.41073	0.99988
PF3D7_0104200	StAR-related lipid transfer protein	157.702	127.799	99.6647	125.912	150.196	120.192	-0.107322	0.999756	-0.0202082	0.99988
PF3D7_0621000	conserved Plasmodium protein, unknown function	344.745	317.561	338.86	316.785	365.315	315.949	-0.107159	0.999756	-0.0771129	0.99988
PF3D7_1328800	transcriptional regulatory protein sir2a (SIR2A)	20.7026	16.6634	36.4777	21.4642	20.9229	16.1068	-0.106624	0.999756	0.503336	0.99988
PF3D7_1409200	#N/A	83.475	83.2628	117.026	69.7586	82.2152	67.7397	-0.106539	0.999756	-0.140226	0.99988
PF3D7_0719400	conserved Plasmodium protein, unknown function	269.9	276.528	239.838	264.21	206.987	246.756	-0.106399	0.999756	-0.0359273	0.99988
PF3D7_1141400	phosphatidylinositol N-acetylglucosaminyltransferase subunit H, putative (PIGH)	132.03	207.834	176.824	204.075	130.768	161.712	-0.106246	0.999756	-0.012574	0.99988
PF3D7_1203200	signal recognition particle subunit SRP14 (SRP14)	22.005	23.8885	24.4339	20.0497	18.8628	21.2609	-0.106207	0.999756	-0.154102	0.99988
PF3D7_1345700	isocitrate dehydrogenase [NADP], mitochondrial (IDH)	581.298	596.551	656.745	565.401	611.96	589.622	-0.10619	0.999756	-0.0682673	0.99988
PF3D7_1322100	variant-silencing SET protein (SETvs)	310.82	279.113	284.161	275.884	319.321	289.086	-0.106136	0.999756	-0.070503	0.99988
PF3D7_0930300	merozoite surface protein 1 (MSP1)	176.04	844.003	331.773	518.184	216.923	331.155	-0.105887	0.999756	0.133508	0.99988
PF3D7_1023700	conserved Plasmodium protein, unknown function	1.83375	2.17168	0	0.801987	0	2.38003	-0.105844	0.999756	-1.02759	0.99988
PF3D7_0719600	60S ribosomal protein L11a, putative	1054.41	953.37	1023.28	868.119	1151.01	940.636	-0.105815	0.999756	-0.151051	0.99988
PF3D7_0900400	rifin (RIF)	0.766761	0.833172	0	0	0	0.595008	-0.105737	0.999756	-1.63126	0.99988
PF3D7_0519100	mitochondrial ribosomal protein L14 precursor, putative	36.0378	50.8235	43.7239	39.6635	33.01	44.8418	-0.105708	0.999756	-0.0288757	0.99988
PF3D7_1202400	peptidyl-prolyl cis-trans isomerase (CYP26)	61.3409	66.4812	57.8698	59.3471	58.6095	46.7499	-0.105693	0.999756	0.0601577	0.99988
PF3D7_0826600	SNARE protein, putative (VAMP7)	124.695	149.846	157.766	132.618	153.597	146.249	-0.10562	0.999756	-0.166553	0.99988
PF3D7_1452500	SNARE protein, putative (BET1)	47.6775	39.8142	56.5405	42.9284	38.0051	38.6563	-0.105482	0.999756	0.0826723	0.99988
PF3D7_0418900	conserved Plasmodium protein, unknown function	38.4088	47.1177	50.1539	49.8276	34.3573	39.3005	-0.105023	0.999756	-0.0499263	0.99988
PF3D7_0825400	conserved Plasmodium protein, unknown function	13.7531	17.4271	12.7672	16.8417	15.6922	18.1275	-0.104695	0.999756	-0.0877221	0.99988
PF3D7_1137400	UVB-resistance protein UVR8 homologue	152.611	168.462	165.974	142.661	162.9	142.158	-0.10456	0.999756	-0.220865	0.99988
PF3D7_0905200	mitochondrial carrier protein, putative	225.551	191.698	211.546	194.479	224.928	210.852	-0.104264	0.999756	-0.0572587	0.99988
PF3D7_0609600	hypothetical protein	6.13409	3.61947	0.911943	0.766578	0.775615	1.93281	-0.10426	0.999756	-0.90171	0.99988
PF3D7_1357000	elongation factor 1-alpha	2266.12	2241.18	1969.8	1784.59	2275.67	1973.99	-0.104222	0.999756	-0.193989	0.99988
PF3D7_1215300	10 kDa chaperonin (CPN10)	205.38	201.243	238.552	186.278	233.888	201.311	-0.1042	0.999756	-0.29201	0.99988
PF3D7_0213100	protein SIS1 (SIS1)	416.261	297.552	312.497	268.048	400.162	283.362	-0.104173	0.999756	-0.197626	0.99988
PF3D7_1368600	mitochondrial import inner membrane translocase subunit TIM9, putative (TIM9)	104.524	106.499	112.169	97.3554	118.669	106.857	-0.104044	0.999756	-0.185016	0.99988
PF3D7_1118300	insulinase, putative	881.353	901.492	767.74	789.156	794.322	807.916	-0.104023	0.999756	-0.12995	0.99988
PF3D7_0603300	dihydroorotate dehydrogenase (DHODH)	442.469	435.785	479.9	394.788	518.728	433.152	-0.10396	0.999756	-0.108949	0.99988
PF3D7_1019400	60S ribosomal protein L30e, putative	912.08	865.054	949.975	772.798	932.563	837.682	-0.10396	0.999756	-0.248121	0.99988
PF3D7_1226600	proliferating cell nuclear antigen 2 (PCNA2)	220.827	245.786	265.375	218.943	258.017	221.629	-0.103898	0.999756	-0.156618	0.99988
PF3D7_1438100	secretory complex protein 62 (SEC62)	147.49	175.799	144.032	168.89	114.524	150.745	-0.103866	0.999756	0.0388161	0.99988
PF3D7_0902000	serine/threonine protein kinase, FIKK family (FIKK9.1)	86.644	121.99	72.9555	103.637	101.625	107.593	-0.10384	0.999756	-0.151686	0.99988
PF3D7_0313300	apicoplast conserved ycf19 protein precursor, unknown function	33.9243	43.325	39.8659	32.8815	35.7047	34.7906	-0.103702	0.999756	-0.0935834	0.99988
PF3D7_1004200	WD repeat-containing protein, putative	708.744	713.22	635.282	685.795	693.209	641.694	-0.103694	0.999756	0.0573868	0.99988
PF3D7_0819700	conserved Plasmodium protein, unknown function	20.1712	21.6625	21.9167	18.3979	13.4735	19.3281	-0.103111	0.999756	-0.385093	0.99988
PF3D7_1129100	parasitophorous vacuolar protein 1 (PV1)	1666.43	1520.68	1354.8	1374.79	1602.42	1455.93	-0.102675	0.999756	-0.160086	0.99988
PF3D7_1124000	endoplasmic reticulum oxidoreductin, putative (ERO1)	52.748	60.8072	53.6581	64.961	46.3293	59.9172	-0.102645	0.999756	-0.0138719	0.99988
PF3D7_1472600	protein disulfide-isomerase (PDI-14)	14.5685	12.2635	12.86	13.0318	9.43142	11.3052	-0.102581	0.999756	0.0794373	0.99988
PF3D7_1444300	1-acyl-sn-glycerol-3-phosphate acyltransferase, putative (LPAAT)	168.687	185.889	188.772	175.546	184.57	163.148	-0.102559	0.999756	-0.0786565	0.99988
PF3D7_1329100	myosin C (MyoC)	564.795	552.504	466.174	567.807	549.717	533.128	-0.102212	0.999756	-0.0515961	0.99988
PF3D7_1413500	FeS assembly ATPase SufC (SufC)	46.7606	56.154	48.8679	62.0542	44.0875	38.012	-0.101986	0.999756	0.334957	0.99988
PF3D7_0220700	Plasmodium exported protein (hyp9), unknown function	72.4331	67.7721	57.2268	55.3371	79.2081	54.3826	-0.101863	0.999756	-0.23056	0.99988
PF3D7_1405200	trafficking protein particle complex subunit 1, putative (BET5)	25.3031	16.6496	19.1508	16.6331	17.8391	16.0652	-0.101802	0.999756	0.251888	0.99988
PF3D7_1122200	cupin-like protein, putative	139.365	114.978	129.496	113.454	121.935	123.056	-0.101686	0.999756	-0.0950808	0.99988
PF3D7_1309200	protein phosphatase PPM6, putative (PPM6)	187.856	191.053	209.617	169.219	197.273	174.597	-0.101586	0.999756	-0.0515824	0.99988
PF3D7_1247500	serine/threonine protein kinase, putative	26.8366	21.2998	26.4464	23.6701	22.9049	17.8503	-0.101546	0.999756	0.295113	0.99988
PF3D7_1317500	conserved Plasmodium protein, unknown function	11.7787	13.754	14.146	9.59601	12.7032	11.449	-0.101535	0.999756	-0.537262	0.99988
PF3D7_1428100	WW domain-binding protein 11, putative	121.027	109.081	126.671	99.7985	126.285	112.103	-0.101417	0.999756	-0.213618	0.99988
PF3D7_1206300	conserved Plasmodium protein, unknown function	70.5993	83.2628	80.1093	69.7729	86.9038	79.1361	-0.101236	0.999756	-0.114444	0.99988
PF3D7_1412500	actin II (ACT2)	177.874	149.138	133.767	119.63	173.808	155.914	-0.101014	0.999756	-0.486413	0.838749
PF3D7_1034000	Sec1 family protein, putative	78.8512	91.6537	69.3077	76.1888	70.9884	83.1109	-0.10094	0.999756	-0.244304	0.99988
PF3D7_1426300	dynein-associated protein, putative	6.41812	6.45448	5.29023	3.06631	2.98898	4.7704	-0.100799	0.999756	-0.0249648	0.99988
PF3D7_1329300	chromatin assembly factor 1 subunit, putative	82.8102	94.8809	88.0907	91.4819	91.6195	85.688	-0.100525	0.999756	-0.117801	0.99988
PF3D7_0219100	conserved protein, unknown function	80.5099	71.6448	107.609	60.5597	88.9223	63.9234	-0.100523	0.999756	-0.31914	0.99988
PF3D7_1420300	zinc finger protein, putative	92.7781	66.5983	80.3748	53.7376	85.5565	65.0714	-0.100484	0.999756	-0.246245	0.99988
PF3D7_0920500	ADP-ribosylation factor, putative	13.7531	31.627	27.0059	22.4556	18.6812	25.1266	-0.100219	0.999756	-0.229567	0.99988
PF3D7_0709400	Cg7 protein	169.454	180.25	182.611	195.759	165.889	157.202	-0.10019	0.999756	0.0552472	0.99988
PF3D7_0112100	conserved Plasmodium protein, unknown function	2.75062	0.645448	0.911943	0	0.747246	1.90816	-0.0999696	0.999756	-2.62132	0.99988
PF3D7_1127600	CRAL/TRIO domain-containing protein, putative	95.7658	94.8302	90.0197	85.0107	93.0738	85.6812	-0.0997349	0.999756	-0.0402428	0.99988
PF3D7_1113300	UDP-galactose transporter, putative	157.702	178.299	173.066	179.645	124.874	178.463	-0.0995143	0.999756	-0.02549	0.99988
PF3D7_1139700	adrenodoxin reductase, putative	79.7681	76.6518	89.934	63.626	84.542	74.7354	-0.0995125	0.999756	-0.218922	0.99988
PF3D7_1360500	guanylyl cyclase beta (GCbeta)	118.277	131.749	120.884	129.12	101.725	112.747	-0.0995013	0.999756	-0.061517	0.99988
PF3D7_0827800	SET domain protein, putative (SET3)	297.984	359.097	271.313	344.817	277.228	313.116	-0.099156	0.999756	0.0555998	0.99988
PF3D7_1018300	conserved Plasmodium protein, unknown function	294.317	283.279	267.487	269.835	306.371	260.019	-0.0991206	0.999756	-0.00464614	0.99988
PF3D7_0818900	heat shock protein 70 (HSP70)	25094.6	22736.8	25092.1	21116.2	27804.5	21367.6	-0.0989409	0.999756	-0.165086	0.99988
PF3D7_1471200	inorganic anion exchanger, inorganic anion antiporter (SulP)	376.48	439.55	376.797	380.002	402.766	409.756	-0.0987877	0.999756	-0.157006	0.99988
PF3D7_0303100	conserved Plasmodium protein, unknown function	85.5235	98.7536	79.0888	82.7904	81.5144	83.005	-0.0985411	0.999756	-0.251805	0.99988
PF3D7_1142100	conserved Plasmodium protein, unknown function	412.518	509.622	358.394	499.809	349.711	435.527	-0.0984176	0.999756	0.0795811	0.99988
PF3D7_0831200	DnaJ protein, putative	61.9661	69.4939	48.3679	66.6923	37.052	56.6958	-0.098403	0.999756	0.145197	0.99988
PF3D7_1442700	conserved Plasmodium protein, unknown function	104.524	87.781	108.828	97.8793	85.9333	70.8698	-0.0981825	0.999756	0.111101	0.99988
PF3D7_0823900	dicarboxylate/tricarboxylate carrier (DTC)	219.294	244.119	249.483	217.708	245.844	229.36	-0.0981484	0.999756	-0.139547	0.99988
PF3D7_0316400	conserved Plasmodium protein, unknown function	222.259	223.29	207.045	221.988	245.844	217.764	-0.0978523	0.999756	-0.0622086	0.99988
PF3D7_1226000	conserved Plasmodium protein, unknown function	85.0114	86.6499	82.3038	70.5749	90.4168	81.8224	-0.0976534	0.999756	-0.111197	0.99988
PF3D7_1413900	DnaJ protein, putative	82.5187	78.9045	70.7298	78.191	70.9884	72.591	-0.097166	0.999756	-0.0878905	0.99988
PF3D7_1320000	rhoptry protein 2, putative (PRP2)	221.884	204.96	177.467	206.111	184.596	196.541	-0.0971172	0.999756	-0.100038	0.99988
PF3D7_1016000	conserved Plasmodium protein, unknown function	31.2391	29.161	41.1519	31.4297	25.4064	32.2135	-0.0969956	0.999756	0.031304	0.99988
PF3D7_0820700	2-oxoglutarate dehydrogenase E1 component (KDH)	296.737	306.588	326.643	334.581	278.901	287.989	-0.0969271	0.999756	0.0767054	0.99988
PF3D7_1012300	ubiquinol-cytochrome c reductase complex subunit, putative	100.856	111.663	105.785	113.233	93.0738	89.6835	-0.0967848	0.999756	0.10121	0.99988
PF3D7_0813700	ABC transporter F family member 1, putative (ABCF1)	454.689	451.168	408.86	420.945	467.776	419.795	-0.0966959	0.999756	-0.0794565	0.99988
PF3D7_0612800	6-cysteine protein (P12p)	23.0028	18.718	17.3609	21.7509	17.9339	19.0816	-0.0966202	0.999756	0.182356	0.99988
PF3D7_0519500	carbon catabolite repressor protein 4, putative (CCR4)	603.303	679.035	587.057	665.963	717.462	669.979	-0.0964076	0.999756	-0.106033	0.99988
PF3D7_1433400	conserved Plasmodium membrane protein, unknown function	2333.72	2834.16	2309.01	2685.05	2760.04	2645.41	-0.0962493	0.999756	-0.0353682	0.99988
PF3D7_1475000	mediator complex subunit 31, putative	20.1712	20.8293	22.7986	22.3907	22.2312	23.852	-0.0960086	0.999756	0.0147367	0.99988
PF3D7_1456100	serine hydroxymethyltransferase, putative (SHMT)	109.108	92.4821	123.456	87.0038	107.114	84.9131	-0.0960033	0.999756	-0.0621302	0.99988
PF3D7_1025200	conserved Plasmodium protein, unknown function	50.4281	62.4879	63.836	69.731	61.3042	59.2729	-0.0959597	0.999756	0.104462	0.99988
PF3D7_0812400	karyopherin alpha (KARalpha)	980.192	985.599	872.73	854.684	988.909	886.341	-0.0958236	0.999756	-0.163136	0.99988
PF3D7_0715200	conserved Plasmodium protein, unknown function	132.947	157.47	139.813	176.567	111.689	115.324	-0.0956494	0.999756	0.245914	0.99988
PF3D7_1120900	heat shock factor-binding protein 1 (HSBP)	101.773	101.647	94.4685	86.6233	110.913	94.0113	-0.0956141	0.999756	-0.191791	0.99988
PF3D7_0530100	SNARE protein, putative (SYN6)	47.6269	54.1562	48.3679	52.1292	48.5045	46.7499	-0.0953643	0.999756	0.0695297	0.99988
PF3D7_1348200	step II splicing factor, putative	80.5099	73.1134	87.5465	69.0912	81.5144	68.426	-0.0952977	0.999756	-0.124973	0.99988
PF3D7_1465700	plasmepsin VIII	11.5014	10.3272	6.3836	6.39734	4.65369	11.3052	-0.0949562	0.999756	-0.557126	0.99988
PF3D7_1444400	conserved Plasmodium protein, unknown function	142.618	127.406	143.175	117.071	161.405	115.969	-0.0949113	0.999756	-0.11501	0.99988
PF3D7_0311000	conserved Plasmodium protein, unknown function	0	0.645448	0	0.639734	0	0.595008	-0.0948224	0.999756	0.0431122	0.99988
PF3D7_0207500	serine repeat antigen 6 (SERA6)	22.9219	128.444	43.0776	68.4515	21.5575	40.0714	-0.0942601	0.999756	0.0399128	0.99988
PF3D7_0618700	trafficking protein particle complex subunit 6A, putative	174.632	144.139	182.891	145.962	169.084	132.72	-0.0942259	0.999756	0.0531949	0.99988
PF3D7_0413700	lysine decarboxylase-like protein, putative	249.964	298.276	265.558	274.28	301.14	282.835	-0.0941423	0.999756	-0.144227	0.99988
PF3D7_0601800	H/ACA snoRNA	0	0.723895	0.642998	0	0	0.95408	-0.0937043	0.999756	-5.2092	0.99988
PF3D7_0305500	conserved Plasmodium protein, unknown function	1336.11	1295.41	1233.27	1281.39	1581.92	1243.17	-0.0936986	0.999756	-0.00148492	0.99988
PF3D7_1472800	conserved Plasmodium protein, unknown function	121.944	182.662	165.062	190.001	123.323	155.515	-0.0932412	0.999756	0.0754269	0.99988
PF3D7_1439300	conserved Plasmodium protein, unknown function	465.424	504.555	440.454	523.698	431.242	428.44	-0.0932133	0.999756	0.0746675	0.99988
PF3D7_1333000	20 kDa chaperonin (CPN20)	258.619	256.617	278.418	245.018	250.327	245.467	-0.0931935	0.999756	-0.030808	0.99988
PF3D7_0303500	spindle pole body protein, putative	309.005	372.428	279.967	367.847	295.909	309.25	-0.0931825	0.999756	0.0672731	0.99988
PF3D7_1431500	mitogen-activated protein kinase 1 (MAPK1)	194.377	224.407	144.032	184.457	171.411	202.265	-0.0930594	0.999756	-0.187359	0.99988
PF3D7_1331700	glutamine--tRNA ligase, putative	213.553	157.47	202.544	168.417	214.228	163.645	-0.0930472	0.999756	0.121628	0.99988
PF3D7_0405500	conserved Plasmodium protein, unknown function	92.7781	93.3153	100.314	84.4449	110.913	86.2762	-0.0930432	0.999756	-0.22203	0.99988
PF3D7_0410900	conserved Plasmodium protein, unknown function	207.919	171.633	187.112	167.881	176.35	174.337	-0.0930216	0.999756	-0.0361167	0.99988
PF3D7_0936200	Plasmodium exported protein (hyp11), unknown function	138.017	150.57	124.936	128.019	127.976	135.479	-0.0928431	0.999756	-0.278392	0.99988
PF3D7_1360300	conserved Plasmodium protein, unknown function	60.4298	56.7994	63.0138	50.5252	63.5159	49.6089	-0.0925629	0.999756	-0.11925	0.99988
PF3D7_1463000	conserved Plasmodium protein, unknown function	80.4023	71.6528	93.2347	77.4078	82.2152	66.3599	-0.0925267	0.999756	0.171086	0.99988
PF3D7_0802100	transcription factor with AP2 domain(s) (ApiAP2)	34.3118	40.5381	38.3016	40.6286	28.6978	38.012	-0.0925059	0.999756	0.155261	0.99988
PF3D7_0804000	cactin homolog, putative	678.043	649.966	588.986	660.024	635.229	670.718	-0.0923928	0.999756	-0.114318	0.99988
PF3D7_1009800	conserved Plasmodium membrane protein, unknown function	318.025	298.197	256.256	256.533	294.734	283.479	-0.0923297	0.999756	-0.17204	0.99988
PF3D7_1239600	hydroxyethylthiazole kinase (ThzK)	85.8773	86.8674	111.239	99.7985	109.845	82.0509	-0.0923219	0.999756	0.169966	0.99988
PF3D7_1114000	dynein light chain type 2, putative	2.30028	3.22724	1.5115	3.8384	0.775615	3.86563	-0.0922842	0.999756	0.296475	0.99988
PF3D7_0407500	mitochondrial carrier protein, putative	142.116	111.017	134.056	129.552	177.176	125.939	-0.0922559	0.999756	-0.0663005	0.99988
PF3D7_1353600	ER lumen protein retaining receptor (ERD2)	104.28	103.517	93.2347	96.5888	88.9223	91.5917	-0.0922327	0.999756	-0.0158859	0.99988
PF3D7_0710100	conserved Plasmodium protein, unknown function	189.39	209.93	207.075	200.497	169.86	193.281	-0.0920606	0.999756	0.0165184	0.99988
PF3D7_0410000	erythrocyte vesicle protein 1 (EVP1)	146.7	153.304	117.141	141.952	143.489	144.961	-0.091996	0.999756	-0.0552001	0.99988
PF3D7_1147700	mitochondrial ATP synthase delta subunit, putative	77.0174	68.3201	76.5168	74.2091	69.3883	61.85	-0.0918667	0.999756	0.137473	0.99988
PF3D7_0800300	erythrocyte membrane protein 1, PfEMP1 (VAR)	6.65752	8.33172	3.02299	3.8384	3.10246	8.37552	-0.0918083	0.999756	-1.16072	0.99988
PF3D7_1005500	regulator of nonsense transcripts, putative	1106.17	1064.85	1023.01	967.999	1029.37	990.094	-0.0916441	0.999756	-0.147792	0.99988
PF3D7_1213100	U1 spliceosomal RNA	0.916874	0.723895	0.911943	1.53316	1.34735	0.95408	-0.0910953	0.999756	0.699608	0.99988
PF3D7_1022500	citrate synthase, mitochondrial precursor, putative (CS)	65.0981	82.484	77.8028	75.3868	68.041	76.6682	-0.0910934	0.999756	0.0241936	0.99988
PF3D7_1312200	conserved Plasmodium protein, unknown function	82.8102	78.7447	87.5465	78.0475	76.125	77.3125	-0.0908319	0.999756	-0.0362831	0.99988
PF3D7_0627800	acetyl-CoA synthetase, putative (ACS)	437.349	399.089	437.239	420.945	460.715	405.891	-0.0906009	0.999756	0.0313851	0.99988
PF3D7_1001600	alpha/beta hydrolase, putative	103.607	117.477	142.081	128.785	99.7036	121.123	-0.0904144	0.999756	0.018026	0.99988
PF3D7_1203700	nucleosome assembly protein (NAPL)	1857.96	1976.23	1650.58	1681.87	1837.43	1815.61	-0.0903604	0.999756	-0.15419	0.99988
PF3D7_1428300	proliferation-associated protein 2g4, putative	557.695	629.065	598.631	552.09	585.589	572.113	-0.0901196	0.999756	-0.140064	0.99988
PF3D7_0729400	ribosome biogenesis protein BRX1 homolog, putative	232.329	220.064	217.042	188.721	253.316	220.341	-0.0900492	0.999756	-0.209314	0.99988
PF3D7_1352500	thioredoxin-related protein, putative	354.244	419.541	345.626	411.349	348.964	351.772	-0.0896104	0.999756	-0.00705173	0.99988
PF3D7_0323100	conserved Plasmodium protein, unknown function	576.644	536.367	504.754	550.171	611.021	547.642	-0.0894616	0.999756	-0.0319761	0.99988
PF3D7_1024100	conserved Plasmodium protein, unknown function	60.5741	77.485	83.5898	72.9809	69.3883	75.3723	-0.0894018	0.999756	0.088262	0.99988
PF3D7_0406800	conserved Plasmodium protein, unknown function	37.5713	44.9913	43.0809	44.7814	45.1361	36.0792	-0.0893246	0.999756	0.0277927	0.99988
PF3D7_0524300	conserved Plasmodium protein, unknown function	140.282	146.638	132.458	137.217	145.713	128.21	-0.0890938	0.999756	-0.0361928	0.99988
PF3D7_1120100	phosphoglycerate mutase, putative (PGM1)	1898.42	1987.82	2076.49	1953.24	2114.33	2064.63	-0.0889536	0.999756	-0.13959	0.99988
PF3D7_1446200	M17 leucyl aminopeptidase (LAP)	1501.32	1799.65	1650.62	1693.8	1641.98	1797.49	-0.0888441	0.999756	-0.154399	0.99988
PF3D7_1408300	conserved Plasmodium protein, unknown function	4.60057	1.93634	5.14398	1.27947	3.73623	1.19002	-0.0887328	0.999756	0.541356	0.99988
PF3D7_1431000	mitochondrial ribosomal protein L17-2 precursor, putative	84.3524	82.484	96.666	70.5749	80.7026	77.9568	-0.0887211	0.999756	-0.162342	0.99988
PF3D7_1223500	conserved Plasmodium protein, unknown function	495.112	541.531	423.736	509.008	585.841	510.263	-0.0886961	0.999756	-0.0922667	0.99988
PF3D7_1311600	conserved Plasmodium protein, unknown function	130.196	141.883	121.675	120.27	141.938	121.123	-0.0886018	0.999756	-0.117396	0.99988
PF3D7_1309700	vacuolar protein sorting-associated protein 18, putative (VPS18)	132.947	130.808	115.097	137.942	131.366	132.092	-0.088509	0.999756	-0.0280319	0.99988
PF3D7_1108600	endoplasmic reticulum-resident calcium binding protein (ERC)	1356.97	1747.16	1514.52	1550.07	1285.19	1436.08	-0.0883201	0.999756	-0.0245704	0.99988
PF3D7_1471100	exported protein 2 (EXP2)	2061.05	2465.59	1803.82	1931.01	2455.45	2140	-0.0880927	0.999756	-0.26528	0.99988
PF3D7_1112400	conserved Plasmodium protein, unknown function	205.359	189.66	253.931	213.329	222.312	192.188	-0.0879869	0.999756	0.0660266	0.99988
PF3D7_0826000	conserved Plasmodium protein, unknown function	227.38	199.444	234.051	193.2	255.996	222.273	-0.0879404	0.999756	-0.128636	0.99988
PF3D7_1359200	high mobility group protein B4, putative (HMGB4)	107.032	103.313	99.6647	108.755	104.419	92.8213	-0.0879225	0.999756	0.0865129	0.99988
PF3D7_1139200	conserved Plasmodium protein, unknown function	66.9318	76.1629	84.8107	72.1789	73.4304	72.5101	-0.0873767	0.999756	-0.122496	0.99988
PF3D7_1435900	conserved Plasmodium protein, unknown function	32.9707	38.3259	36.0079	32.8815	27.6481	29.7504	-0.0869689	0.999756	-0.0629173	0.99988
PF3D7_1369700	U2 small nuclear ribonucleoprotein A', putative	86.1862	78.3182	79.0888	72.9297	92.2982	72.5101	-0.0869582	0.999756	-0.171505	0.99988
PF3D7_1422000	conserved Plasmodium protein, unknown function	42.1719	32.5753	40.1255	36.0292	37.052	28.6224	-0.0860367	0.999756	0.157449	0.99988
PF3D7_0423100	AP-4 complex subunit sigma, putative	89.8537	81.0762	95.8067	88.2186	90.9458	76.7561	-0.0859393	0.999756	0.10086	0.99988
PF3D7_1006400	conserved Plasmodium protein, unknown function	60.4298	63.2539	57.8698	60.5597	55.8443	58.1989	-0.0857806	0.999756	0.0065369	0.99988
PF3D7_0505700	conserved Plasmodium membrane protein, unknown function	407.917	424.926	390.3	349.295	401.271	374.966	-0.0857261	0.999756	-0.110412	0.99988
PF3D7_1234300	DNA polymerase epsilon subunit b, putative	98.3264	112.928	101.594	114.22	110.137	110.815	-0.0856212	0.999756	-0.0247787	0.99988
PF3D7_1423500	conserved Plasmodium protein, unknown function	55.0125	67.3222	47.5819	61.753	44.0875	65.8315	-0.0854956	0.999756	-0.0364723	0.99988
PF3D7_0203000	repetitive organellar protein, putative (ROPE)	101.773	150.57	121.288	159.294	106.856	119.19	-0.0853753	0.999756	0.0722765	0.99988
PF3D7_1430000	conserved Plasmodium protein, unknown function	104.472	89.0719	112.169	82.7904	103.746	90.4413	-0.085358	0.999756	-0.105058	0.99988
PF3D7_0518000	conserved protein, unknown function	55.9293	56.6557	59.7041	53.7332	50.8127	51.1707	-0.0851714	0.999756	-0.0318278	0.99988
PF3D7_0904400	signal peptidase complex subunit 3, putative (SPC3)	72.0755	83.3172	83.888	66.6923	65.9273	80.1427	-0.0851001	0.999756	-0.164449	0.99988
PF3D7_0624600	SNF2 helicase, putative (ISWI)	1728.28	1744	1570.2	1812.96	1788.6	1814.27	-0.0848941	0.999756	-0.0113553	0.99988
PF3D7_0219800	Plasmodium exported protein (PHISTc), unknown function	45.0663	44.1576	45.6529	44.7814	32.1316	38.012	-0.0845864	0.999756	0.0518021	0.99988
PF3D7_1131200	conserved Plasmodium protein, unknown function	72.4331	45.1814	52.1466	32.0795	49.1781	35.7005	-0.0844137	0.999756	-0.243284	0.99988
PF3D7_0413600	26S protease regulatory subunit 6B, putative (RPT3)	490.096	488.239	494.273	477.881	537.591	487.312	-0.0841004	0.999756	-0.0558744	0.99988
PF3D7_1027200	mitochondrial ribosomal protein S22 precursor, putative	199.358	154.19	190.327	158.654	196.526	159.331	-0.0839976	0.999756	-0.0496233	0.99988
PF3D7_1129000	spermidine synthase (SpdSyn)	328.267	322.079	305.424	302.594	388.709	308.809	-0.0839897	0.999756	-0.107828	0.99988
PF3D7_1126200	40S ribosomal protein S18, putative	2058.71	1703.32	1971.62	1696.44	2154.66	1743.1	-0.0837276	0.999756	-0.172543	0.99988
PF3D7_1034400	flavoprotein subunit of succinate dehydrogenase (SDHA)	153.635	174.271	165.894	177.846	186.148	164.222	-0.0834958	0.999756	-0.00506247	0.99988
PF3D7_0524600	50S ribosomal protein L12, apicoplast, putative	94.2295	121.344	113.168	108.088	88.175	102.087	-0.0834501	0.999756	0.0470998	0.99988
PF3D7_0708100	DNA-directed RNA polymerase 2 8.2 kDa polypeptide, putative	102.935	110.032	119.408	100.422	107.603	107.593	-0.0832051	0.999756	-0.107134	0.99988
PF3D7_0912400	alkaline phosphatase, putative	284.468	438.249	321.916	451.519	330.773	388.495	-0.0831024	0.999756	0.00153184	0.99988
PF3D7_0623900	ribonuclease H2 subunit A, putative	52.2359	66.6538	77.5152	68.992	65.9273	61.8809	-0.0828488	0.999756	-0.00768067	0.99988
PF3D7_1034700	ADP-ribosylation factor, putative	15.5869	24.6124	30.9857	26.8302	17.9339	22.8979	-0.0828149	0.999756	0.10742	0.99988
PF3D7_0305900	conserved Plasmodium protein, unknown function	9.20113	11.6644	14.789	15.3536	9.43142	11.449	-0.0827874	0.999756	0.156135	0.99988
PF3D7_0422400	40S ribosomal protein S19 (RPS19)	1890.59	1762.68	2010.29	1681.87	2150.57	1784.13	-0.0827148	0.999756	-0.157481	0.99988
PF3D7_1116500	folate transporter 2 (FT2)	41.2593	35.8264	45.3449	42.1618	47.0765	38.6563	-0.0827131	0.999756	0.233919	0.99988
PF3D7_1208100	conserved Plasmodium protein, unknown function	753.324	673.848	645.656	662.764	859.333	678.351	-0.0825144	0.999756	-0.0489287	0.99988
PF3D7_1451100	elongation factor 2 (eEF2)	5971.28	5755.69	5419.68	5350.09	6294.89	5680.59	-0.0824334	0.999756	-0.160692	0.99988
PF3D7_1429900	ADP-dependent DNA helicase RecQ (WRN)	150.05	137.473	121.288	145.22	143.471	117.352	-0.0824193	0.999756	0.137567	0.99988
PF3D7_1456600	mitochondrial ribosomal protein L28 precursor, putative	15.3352	18.0974	15.115	14.7139	17.9339	14.8182	-0.0823845	0.999756	-0.19149	0.99988
PF3D7_0525100	acyl-CoA synthetase (ACS10)	1096.44	964.945	950.351	901.496	1049.58	919.733	-0.0821529	0.999756	-0.103012	0.99988
PF3D7_0829700	unspecified product	38.3381	28.9558	41.0374	36.0292	35.6783	26.1804	-0.0821269	0.999756	0.142716	0.99988
PF3D7_0806800	vacuolar proton translocating ATPase subunit A, putative	781.177	688.048	673.862	664.848	818.513	661.178	-0.082003	0.999756	-0.0945147	0.99988
PF3D7_1371800	Plasmodium exported protein, unknown function	175.123	151.68	160.75	136.263	204.123	160.423	-0.081653	0.999756	-0.147094	0.99988
PF3D7_0702400	small exported membrane protein 1 (SEMP1)	99.0224	120.81	77.8028	102.654	96.9519	113.392	-0.0815073	0.999756	-0.151988	0.99988
PF3D7_0727200	cysteine desulfurase, putative (NFS)	211.798	188.937	198.006	161.213	212.218	184.261	-0.0814291	0.999756	-0.163595	0.99988
PF3D7_1326700	conserved Plasmodium protein, unknown function	117.787	85.1992	111.095	91.2228	97.6826	78.2346	-0.081428	0.999756	0.120178	0.99988
PF3D7_0310200	phd finger protein, putative	1362.53	1276.05	1019.5	1308.84	1510.37	1235.53	-0.0813209	0.999756	-0.0249006	0.99988
PF3D7_1474700	protein kinase, putative	144.918	94.1485	117.669	93.5225	132.63	90.6376	-0.0811941	0.999756	0.0162387	0.99988
PF3D7_1319700	protein phosphatase PP2A regulatory subunit A, putative	78.9764	87.4831	73.9448	85.7243	65.9273	81.1781	-0.0810093	0.999756	-0.0714504	0.99988
PF3D7_1360900	polyadenylate-binding protein, putative	364.115	446.65	393.515	428.622	338.502	424.575	-0.0807554	0.999756	-0.0130057	0.99988
PF3D7_1457100	conserved Plasmodium protein, unknown function	107.274	102.48	102.237	81.2573	89.9713	92.8213	-0.0805763	0.999756	-0.225397	0.99988
PF3D7_1217700	conserved Plasmodium protein, unknown function	202.425	224.123	185.158	202.903	188.628	193.926	-0.0805086	0.999756	-0.0628895	0.99988
PF3D7_1004900	conserved Plasmodium protein, unknown function	141.199	184.131	178.753	190.001	153.597	173.643	-0.0803758	0.999756	0.0305325	0.99988
PF3D7_0525700	conserved Plasmodium protein, unknown function	47.1147	58.7358	64.9428	57.7431	57.2622	58.9058	-0.0802344	0.999756	-0.154899	0.99988
PF3D7_0809600	peptidase family C50, putative	434.598	514.689	437.733	545.693	516.347	504.464	-0.0801912	0.999756	0.0749102	0.99988
PF3D7_0211600	dolichol-linked oligosaccharide biosynthesis enzyme, putative	3.6675	2.49952	3.02299	3.83289	0	3.22135	-0.0801286	0.999756	0.204811	0.99988
PF3D7_0603100	conserved Plasmodium protein, unknown function	66.9318	71.6448	65.7501	76.1283	55.0687	57.3401	-0.0800664	0.999756	0.117348	0.99988
PF3D7_1143000	alpha/beta hydrolase, putative	69.0085	49.9903	60.4418	46.5153	53.5174	45.7959	-0.0797549	0.999756	-0.0897538	0.99988
PF3D7_0220500	Plasmodium exported protein (hyp2), unknown function	20.7026	14.9971	10.0314	9.59601	12.7998	11.5969	-0.0796638	0.999756	-0.453599	0.99988
PF3D7_1454000	RNA-binding protein, putative	149.45	153.617	136.959	129.866	157.45	133.571	-0.079662	0.999756	-0.144517	0.99988
PF3D7_1468700	eukaryotic initiation factor 4A (eIF4A)	3504.42	3342.95	3933.21	3219.14	3895.91	3502.43	-0.079618	0.999756	-0.230163	0.99988
PF3D7_1115500	transcription factor with AP2 domain(s), putative (ApiAP2)	108.191	137.473	113.168	154.816	95.4006	112.747	-0.0792645	0.999756	0.200214	0.99988
PF3D7_0829100	conserved protein, unknown function	191.532	159.981	208.835	137.217	179.167	153.607	-0.0791408	0.999756	-0.176523	0.99988
PF3D7_0708700	Cg8 protein	82.0434	108.312	88.7337	84.2087	67.4785	88.7295	-0.0786786	0.999756	-0.216532	0.99988
PF3D7_1472400	M1-family alanyl aminopeptidase, putative	222.361	207.189	219.923	214.642	229.049	198.449	-0.0785981	0.999756	0.0129789	0.99988
PF3D7_0823800	DnaJ protein, putative	319.049	328.27	340.789	315.064	286.942	288.132	-0.0785301	0.999756	0.0453201	0.99988
PF3D7_0103400	zinc-carboxypeptidase, putative	484.593	595.749	396.73	504.75	521.578	569.423	-0.0783985	0.999756	-0.134403	0.99988
PF3D7_0520500	phosphomethylpyrimidine kinase, putative	63.6412	79.1514	77.1598	85.8127	86.6805	70.806	-0.0782636	0.999756	0.179166	0.99988
PF3D7_0627400	mitochondrial import inner membrane translocase subunit TIM22, putative (TIM22)	56.7403	56.6557	72.9555	50.5942	60.5269	51.5203	-0.0781951	0.999756	-0.0626981	0.99988
PF3D7_1322800	conserved Plasmodium protein, unknown function	21.4693	27.7543	33.7419	26.2291	21.6701	21.9052	-0.0781491	0.999756	0.112644	0.99988
PF3D7_0934300	conserved Plasmodium protein, unknown function	49.0727	52.9268	46.8564	50.5252	41.0941	42.9336	-0.0781018	0.999756	-0.0644452	0.99988
PF3D7_1025600	cytochrome c oxidase copper chaperone, putative (COX17)	39.433	53.323	51.3908	55.6568	50.5255	51.1707	-0.0780477	0.999756	0.0660075	0.99988
PF3D7_1234000	conserved Plasmodium protein, unknown function	187.959	155.553	186.036	144.58	185.26	146.249	-0.0778808	0.999756	-0.0598907	0.99988
PF3D7_1369000	glycosylphosphatidylinositol anchor attachment 1 protein, putative (GPAA1)	154.952	149.971	143.592	135.624	121.054	114.68	-0.0778794	0.999756	-0.0940326	0.99988
PF3D7_1346900	conserved Plasmodium protein, unknown function	56.7403	73.5811	64.2998	55.0171	47.0765	59.153	-0.0778281	0.999756	-0.0928076	0.99988
PF3D7_0531200	mitochondrial ribosomal protein S16 precursor, putative	40.3425	34.9932	44.3669	32.6264	44.0875	31.4846	-0.0778109	0.999756	-0.270955	0.99988
PF3D7_1251700	tryptophan--tRNA ligase, putative (aTrpRS)	108.191	107.86	122.17	114.987	113.24	104.949	-0.0777475	0.999756	0.181375	0.99988
PF3D7_1353100	Plasmodium exported protein, unknown function	62.3474	54.2177	45.6529	63.357	38.3994	59.153	-0.077469	0.999756	-0.0408479	0.99988
PF3D7_1025500	conserved Plasmodium protein, unknown function	132.65	131.026	95.754	119.63	85.9333	103.083	-0.0772584	0.999756	0.137737	0.99988
PF3D7_0827500	apicoplast ribosomal protein L21 precursor, putative	78.8512	100.69	85.5187	85.7243	82.1971	77.2805	-0.0766389	0.999756	-0.0158903	0.99988
PF3D7_1333500	conserved Plasmodium protein, unknown function	218.527	186.631	234.694	181.684	207.089	190.704	-0.0765961	0.999756	-0.057284	0.99988
PF3D7_1221900	conserved Plasmodium membrane protein, unknown function	156.785	129.142	88.4585	130.724	141.471	141.74	-0.0765268	0.999756	-0.112876	0.99988
PF3D7_0305600	AP endonuclease (DNA-[apurinic or apyrimidinic site] lyase), putative	212.715	282.445	291.822	255.894	212.519	228.025	-0.076304	0.999756	0.0712414	0.99988
PF3D7_1203900	ubiquitin-conjugating enzyme E2 (UBC)	249.39	258.283	227.986	243.099	224.928	253.198	-0.0763034	0.999756	-0.0898805	0.99988
PF3D7_0306800	T-complex protein 1 subunit beta (CCT2)	899.277	889.667	803.105	771.944	915.226	833.866	-0.076272	0.999756	-0.209575	0.99988
PF3D7_0622000	conserved Plasmodium protein, unknown function	41.4815	12.3062	20.5759	15.3316	23.2685	7.63264	-0.0762261	0.999756	0.120409	0.99988
PF3D7_0213400	protein kinase 7 (PK7)	186.125	184.131	207.075	182.853	196.039	190.403	-0.0759189	0.999756	-0.0850338	0.99988
PF3D7_1433600	microsomal signal peptidase protein, putative (SPC1)	49.1632	50.8235	51.0688	43.5019	44.9857	42.9336	-0.075894	0.999756	-0.110815	0.99988
PF3D7_1114600	conserved Plasmodium protein, unknown function	3.6675	4.16586	3.85799	4.59947	2.02102	4.7704	-0.0758211	0.999756	-0.0950404	0.99988
PF3D7_1004300	E3 ubiquitin-protein ligase, putative	378.669	353.265	304.138	364.009	348.964	350.483	-0.075758	0.999756	0.000796009	0.99988
PF3D7_1444900	conserved Plasmodium protein, unknown function	73.6091	64.4266	73.8674	62.8594	73.2301	52.3607	-0.0755781	0.999756	-0.00594264	0.99988
PF3D7_1416800	lysine--tRNA ligase, putative	199.358	180.974	203.363	172.48	202.436	173.309	-0.0755444	0.999756	-0.0805448	0.99988
PF3D7_1236100	clustered-asparagine-rich protein	229.94	226.623	192.256	254.23	225.668	219.052	-0.0751885	0.999756	0.0872288	0.99988
[truncated: 3,371 more rows]

## Sheet: Down-Regulated Genes
Product Description	Gene ID	Fold change 3D7/ C3 [log2]	P value	Fold change 3D7/ F12 [log2]	P value	AP2-G associated genes (1)	HP1-associated genes (2)	early gametocyte genes (2)	GDV1 associated genes (2)
LCCL domain-containing protein	PF3D7_0109100	-3.82529	0.0232914	-2.95385	0.0775225
surface-associated interspersed protein 1.1 (SURFIN 1.1)	PF3D7_0113100	-3.18718	6.15085e-06	-2.85406	3.26212e-05		x
Plasmodium exported protein, unknown function	PF3D7_0113400	-2.19542	0.00848899	-2.78054	0.000593001			x
exported protein family 1	PF3D7_0114000	-3.77005	4.10376e-06	-3.69536	3.77745e-06		x
Pfmc-2TM Maurer's cleft two transmembrane protein	PF3D7_0114100	-2.47109	2.91112e-05	-3.94281	3.12783e-09		x		x
6-cysteine protein P230	PF3D7_0209000	-5.04245	0.000229692	-4.04203	0.000332327		x
conserved Plasmodium protein, unknown function	PF3D7_0214300	-2.34853	0.00852524	-2.19328	0.0285439			x
acyl-CoA synthetase	PF3D7_0215000	-1.5894	2.65982e-05	-1.19633	0.00160707			x
zinc finger protein, putative	PF3D7_0315600	-3.1597	2.91112e-05	-3.12596	1.11271e-05			x
Plasmodium exported protein (PHISTa), unknown function	PF3D7_0402000	-2.42446	8.0017e-26	-2.40915	2.23448e-40		x
parasitophorous vacuole membrane protein S16	PF3D7_0406200	-2.25371	8.33063e-30	-1.96291	1.48105e-16	x		x	x
RNA-binding protein, putative	PF3D7_0414500	-6.07581	0.0222253	-4.96246	0.0142017
steroid dehydrogenase, putative	PF3D7_0422000	-1.48416	1.14423e-06	-1.35177	5.90052e-06	x		x	x
alpha tubulin 2	PF3D7_0422300	-2.9018	0.0133009	-2.54651	0.00195287	x
early transcribed membrane protein 4	PF3D7_0423700	-3.559	0.00848899	-3.02381	0.0149631	x		x	x
Pfmc-2TM Maurer's cleft two transmembrane protein	PF3D7_0601200	-1.94205	0.00076648	-2.8348	2.41664e-06	x	x
AT-rich interactive domain-containing protein, putative	PF3D7_0603600	-1.57865	1.98152e-07	-1.39936	1.37972e-05				x
stevor	PF3D7_0617600	-3.53335	1.96038e-13	-4.74736	8.0117e-19
Pfmc-2TM Maurer's cleft two transmembrane protein	PF3D7_0700800	-2.9247	2.02964e-15	-3.87056	4.15984e-28		x
Pfmc-2TM Maurer's cleft two transmembrane protein	PF3D7_0701600	-2.0362	0.00147155	-2.74271	3.22156e-06		x
alpha/beta hydrolase, putative	PF3D7_0731800	-2.16826	0.0229455	-2.5347	0.00710025		x
surface-associated interspersed protein 8.3 (SURFIN 8.3)	PF3D7_0800700	-2.38343	0.0132381	-2.80512	0.00689223
surface-associated interspersed protein 8.2 (SURFIN 8.2)	PF3D7_0830800	-1.22553	0.00642602	-1.3928	0.000604993			x	x
surface-associated interspersed protein 8.1 (SURFIN 8.1)	PF3D7_0831100	-2.97431	7.51627e-05	-3.37146	5.90052e-06	x	x		x
elongation of fatty acids protein, putative	PF3D7_0920000	-2.28816	2.57549e-09	-1.88906	5.76999e-07	x		x	x
zinc finger protein, putative	PF3D7_0927200	-2.55737	0.0445731	-2.64958	0.0177778
virulence-associated protein 1	PF3D7_0936500	-3.83451	0.000318315	-2.35609	0.0170812
gametocyte exported protein 5	PF3D7_0936600	-1.40057	3.34e-05	-1.63337	1.44879e-08		x		x
Plasmodium exported protein (PHISTb), unknown function	PF3D7_0937000	-6.52782	1.8358e-06	-5.87097	1.9748e-07		x
lysophospholipase, putative	PF3D7_0937200	-7.01346	0.000641179	-5.92625	3.71438e-05	x	x		x
Plasmodium exported protein (PHISTc), unknown function	PF3D7_1016500	-2.17668	0.00076648	-2.29745	0.0010666			x
early transcribed membrane protein 10.3	PF3D7_1016900	-1.25241	0.00147155	-1.18499	0.000880504	x			x
ookinete surface protein P25	PF3D7_1031000	-4.8846	0.0232914	-4.21122	0.0233065
Plasmodium exported protein, unknown function	PF3D7_1038600	-4.57199	0.00738227	-4.58826	7.39831e-12	x			x
gametocyte exported protein 2	PF3D7_1102500	-2.2203	0.0132381	-1.96076	0.0177778	x		x	x
Plasmodium exported protein, unknown function	PF3D7_1102600	-2.50135	3.76113e-10	-2.67492	0.0177778			x
alternative splicing factor SR-MG, putative	PF3D7_1126800	-1.87183	0.00397096	-1.61188	0.0284255				x
protein disulfide-isomerase, putative	PF3D7_1127500	-1.33196	0.0149351	-1.18458	0.0108522
aquaglyceroporin	PF3D7_1132800	-0.979534	0.00173882	-0.927558	0.00258179				x
conserved Plasmodium protein, unknown function	PF3D7_1141100	-2.09347	0.0048639	-1.78142	0.0175727		x
conserved Plasmodium protein, unknown function	PF3D7_1146800	-1.63874	0.00344315	-1.73662	0.00111783		x
male development gene 1	PF3D7_1216500	-4.87617	0.00122518	-5.03632	0.0010666	x		x
haloacid dehalogenase-like hydrolase, putative	PF3D7_1226100	-2.21369	0.0010496	-2.32553	0.000593001
conserved Plasmodium protein, unknown function	PF3D7_1233200	-2.86266	3.34e-05	-2.66682	7.82703e-05
conserved Plasmodium protein, unknown function	PF3D7_1236200	-1.61469	2.05999e-06	-1.26285	0.000347145	x		x
Plasmodium exported protein, unknown function	PF3D7_1252500	-2.66007	5.5674e-05	-2.29121	0.000418231			x	x
conserved Plasmodium protein, unknown function	PF3D7_1327300	-1.62543	1.25824e-13	-1.5105	3.39862e-11
6-cysteine protein	PF3D7_1346700	-2.34467	0.00237297	-2.19104	0.398018	x
conserved Plasmodium protein, unknown function	PF3D7_1362700	-1.3733	1.39427e-07	-1.22723	5.17641e-06			x
Plasmodium exported protein (PHISTb), unknown function	PF3D7_1372100	-5.53045	6.53426e-08	-4.92578	1.38944e-06	x	x	x
rifin	PF3D7_1372600	-4.80015	2.15687e-24	-4.76074	7.96914e-25		x
WD and tetratricopeptide repeats protein 1, putative	PF3D7_1428400	-2.64808	0.00170718	-1.74014	0.0395984
conserved Plasmodium protein, unknown function	PF3D7_1461800	-4.6029	7.13846e-12	-3.77553	6.91966e-10	x		x
conserved Plasmodium protein, unknown function	PF3D7_1466800	-1.08422	0.0160732	-1.09059	0.0106492
conserved Plasmodium protein, unknown function	PF3D7_1467600	-3.26094	0.000183606	-2.76812	0.00970948			x	x
nucleoside transporter 3, putative	PF3D7_1469400	-1.23587	0.00943734	-1.21962	0.00871124
acetyl-CoA carboxylase	PF3D7_1469600	-1.86001	1.5609e-05	-1.60205	0.000244579
nucleoporin NUP116/NSP116, putative	PF3D7_1473700	-3.23253	8.02904e-05	-3.06436	0.00146007	x		x	x
conserved Plasmodium protein, unknown function	PF3D7_1474000	-3.66117	1.1839e-05	-2.29748	0.00140699	x		x
LCCL domain-containing protein	PF3D7_1475500	-5.12089	0.00492196	-3.05281	0.0341005		x
probable protein, unknown function	PF3D7_1476500	-4.31919	3.16754e-21	-3.88751	1.74089e-21		x	x
Plasmodium exported protein, unknown function	PF3D7_1476600	-4.20102	5.59394e-25	-2.8946	0.0177778	x	x	x	x
Plasmodium exported protein (PHIST), unknown function	PF3D7_1477300	-5.68451	8.02904e-05	-5.56211	4.07375e-15	x	x	x	x
Plasmodium exported protein (PHIST), unknown function	PF3D7_1477400	-5.27444	0.000184251	-4.57315	0.00545472	x	x	x	x
surface-associated interspersed protein 14.1 (SURFIN 14.1)	PF3D7_1477600	-3.3821	2.28578e-06	-3.46187	3.02142e-07		x
Plasmodium exported protein (PHISTa), unknown function	PF3D7_1477700	-5.88736	1.91384e-24	-5.79471	2.99457e-24		x	x
Plasmodium exported protein (PHISTa), unknown function	PF3D7_1478000	-3.59234	5.63187e-07	-3.10139	2.57724e-06	x	x	x
(1) Based on Kafsack et al 2014 data
(2) Based on Filarsky et al 2018 data
